# Supplementary material for: 13-(Imidazol-1-yl)-11,13-di­hydro­melampomagnolide B monohydrate
Source: Acta Crystallogr Sect E Struct Rep Online. 2013 Nov 6;69(Pt 12):o1734–5. doi: 10.1107/S1600536813029188 (PMC3885019; doi:10.1107/S1600536813029188)
Supplement: Supplementary file 1 [file e-69-o1734-sup1.cif]

##############################################################################
#                                                                            #
# This CIF contains the data in a paper accepted for publication in          #
# Acta Crystallographica Section E. It conforms to the requirements of       #
# Notes for Authors for Acta Crystallographica Section E, and has been       #
# peer reviewed under the auspices of the IUCr Commission on Journals.       #
#                                                                            #
# Full details of the Crystallographic Information File format               #
# are given in the paper "The Crystallographic Information File (CIF):       #
# a New Standard Archive File for Crystallography" by S. R. Hall, F. H.      #
# Allen and I. D. Brown [Acta Cryst. (1991), A47, 655-685].                  #
#                                                                            #
# The current version of the core CIF dictionary is obtainable from          #
# ftp://ftp.iucr.org/pub/cif_core.dic.                                       #
#                                                                            #
# Software is freely available for graphical display of the structure(s)     #
# in this CIF. For information consult the CIF software page                 #
# http://www.iucr.org/resources/cif/software.                                #
#                                                                            #
# This file may be used for bona fide research purposes within the           #
# scientific community so long as proper attribution is given to the journal # 
# article from which it was obtained.                                        #
#                                                                            #
##############################################################################
data_global
_audit_creation_method     'SHELXL-2013'
_journal_date_recd_electronic     2013-10-22
_journal_date_accepted     2013-10-23
_journal_name_full     'Acta Crystallographica, Section E'
_journal_year     2013
_journal_volume     69
_journal_issue     12
_journal_page_first     o1734
_journal_page_last     o1735
_journal_paper_category     QO
_journal_paper_doi     10.1107/S1600536813029188
_journal_coeditor_code     SJ5362
_publ_contact_author_name     'Dr P. A. Crooks'
_publ_contact_author_address
;
Department of Pharmaceutical Sciences
College of Pharmacy
University of Arkansas for Medical Sciences
Little Rock, AR 72205
USA
;
_publ_contact_author_email     'pacrooks@uams.edu'
_publ_contact_author_fax     '501 686 6057'
_publ_contact_author_phone     '501 686 6495'
_publ_section_title
;
13-(Imidazol-1-yl)-11,13-dihydromelampomagnolide B monohydrate
;
loop_
    _publ_author_name
    _publ_author_address
    'Venumadhav Janganati'
;
Department of Pharmaceutical Sciences
College of Pharmacy
University of Arkansas for Medical Sciences
Little Rock, AR 72205
USA
;
    'Narsimha Reddy Penthala'
;
Department of Pharmaceutical Sciences
College of Pharmacy
University of Arkansas for Medical Sciences
Little Rock, AR 72205
USA
;
    'Parkin, Sean'
;
Department of Chemistry
University of Kentucky
Lexington KY 40506
USA
;
    'Crooks, Peter A.'
;
Department of Pharmaceutical Sciences
College of Pharmacy
University of Arkansas for Medical Sciences
Little Rock, AR 72205
USA
;
data_I
_database_code_depnum_ccdc_archive     'CCDC 967941'
_chemical_name_systematic
;\
(1a<i>R</i>,7a<i>S</i>,8<i>R</i>,10a<i>S</i>,10b<i>S</i>,<i>E</i>)-\
5-Hydroxymethyl-8-[(1<i>H</i>-imidazol-1-yl)methyl]-1a-methyl-\
2,3,6,7,7a,8,10a,10b-octahydrooxireno[2',3':9,10]cyclodeca[1,2-b]furan-\
9(1a<i>H</i>)-one monohydrate
;
_chemical_name_common
;
13-(Imidazol-1-yl)-11,13-dihydromelampomagnolide B monohydrate
;
_chemical_formula_moiety     'C18 H24 N2 O4, H2 O'
_chemical_formula_sum     'C18 H26 N2 O5'
_chemical_formula_iupac     'C18 H24 N2 O4, H2 O'
_chemical_formula_weight     350.41
_chemical_melting_point     ?
_shelx_space_group_comment
;
The symmetry employed for this shelxl refinement is uniquely defined
by the following loop, which should always be used as a source of
symmetry information in preference to the above space-group names.
They are only intended as comments.
;
_space_group_crystal_system     monoclinic
_space_group_name_H-M_alt     'P 21'
_space_group_name_Hall     'P 2yb'
loop_
    _space_group_symop_operation_xyz
    'x, y, z'
    '-x, y+1/2, -z'
_cell_length_a     9.8073(2)
_cell_length_b     8.27840(10)
_cell_length_c     10.7741(2)
_cell_angle_alpha     90
_cell_angle_beta     95.0150(10)
_cell_angle_gamma     90
_cell_volume     871.39(3)
_cell_formula_units_Z     2
_cell_measurement_reflns_used     9966
_cell_measurement_theta_min     4.12
_cell_measurement_theta_max     68.05
_cell_measurement_temperature     90.0(2)
_exptl_crystal_description     tablet
_exptl_crystal_colour     colourless
_exptl_crystal_size_max     0.250
_exptl_crystal_size_mid     0.200
_exptl_crystal_size_min     0.040
_exptl_crystal_density_diffrn     1.335
_exptl_crystal_density_meas     .
_exptl_crystal_density_method     .
_exptl_crystal_F_000     376
_exptl_absorpt_coefficient_mu     0.804
_exptl_absorpt_correction_type     multi-scan
_exptl_absorpt_process_details     '(SADABS; Sheldrick, 2008<i>a</i>)'
_shelx_estimated_absorpt_T_min     0.824
_shelx_estimated_absorpt_T_max     0.969
_exptl_absorpt_correction_T_min     0.836
_exptl_absorpt_correction_T_max     0.942
_exptl_special_details
;
;
_diffrn_ambient_temperature     90.0(2)
_diffrn_radiation_type     CuK\a
_diffrn_radiation_wavelength     1.54178
_diffrn_measurement_device_type     'Bruker X8 Proteum'
_diffrn_measurement_method     '\f and \w scans'
_diffrn_detector_area_resol_mean     5.6
_diffrn_reflns_number     10767
_diffrn_reflns_av_R_equivalents     0.0299
_diffrn_reflns_theta_min     4.526
_diffrn_reflns_theta_max     68.054
_diffrn_reflns_theta_full     67.679
_diffrn_measured_fraction_theta_max     0.990
_diffrn_measured_fraction_theta_full     0.991
_diffrn_reflns_limit_h_min     -11
_diffrn_reflns_limit_h_max     11
_diffrn_reflns_limit_k_min     -9
_diffrn_reflns_limit_k_max     7
_diffrn_reflns_limit_l_min     -12
_diffrn_reflns_limit_l_max     11
_refine_special_details
;
;
_reflns_number_total     2437
_reflns_number_gt     2425
_reflns_threshold_expression     I>2\s(I)
_refine_ls_structure_factor_coef     Fsqd
_refine_ls_matrix_type     full
_refine_ls_R_factor_all     0.0238
_refine_ls_R_factor_gt     0.0237
_refine_ls_wR_factor_gt     0.0610
_refine_ls_wR_factor_ref     0.0612
_refine_ls_goodness_of_fit_ref     1.043
_refine_ls_restrained_S_all     1.043
_refine_ls_number_reflns     2437
_refine_ls_number_parameters     235
_refine_ls_number_restraints     1
_refine_ls_hydrogen_treatment     mixed
_refine_ls_weighting_scheme     calc
_refine_ls_weighting_details
              'w=1/[\s^2^(Fo^2^)+(0.0332P)^2^+0.1700P] where P=(Fo^2^+2Fc^2^)/3'
_atom_sites_solution_hydrogens     difmap
_atom_sites_solution_primary     direct
_atom_sites_solution_secondary     difmap
_refine_ls_shift/su_max     0.000
_refine_ls_shift/su_mean     0.000
_refine_diff_density_max     0.160
_refine_diff_density_min     -0.150
_refine_ls_extinction_method     'SHELXL2013 (Sheldrick, 2008a)'
_refine_ls_extinction_coef     0.0090(15)
_refine_ls_extinction_expression
                                  'Fc^*^=kFc[1+0.001xFc^2^\l^3^/sin(2\q)]^-1/4^'
_refine_ls_abs_structure_details
;
Flack parameter determined using 747 quotients
[(<i>I</i>^+^)-(<i>I</i>^-^)]/[(<i>I</i>^+^)+(<i>I</i>^-^)]
(Parsons <i>et al.</i>, 2013)
;
_refine_ls_abs_structure_Flack     -0.03(5)
loop_
    _atom_type_symbol
    _atom_type_description
    _atom_type_scat_dispersion_real
    _atom_type_scat_dispersion_imag
    _atom_type_scat_source
    'C' 'C' 0.0181 0.0091
                         'International Tables Vol C Tables 4.2.6.8 and 6.1.1.4'
    'H' 'H' 0.0000 0.0000
                         'International Tables Vol C Tables 4.2.6.8 and 6.1.1.4'
    'N' 'N' 0.0311 0.0180
                         'International Tables Vol C Tables 4.2.6.8 and 6.1.1.4'
    'O' 'O' 0.0492 0.0322
                         'International Tables Vol C Tables 4.2.6.8 and 6.1.1.4'
_computing_data_collection     'APEX2 (Bruker, 2006)'
_computing_cell_refinement     'SAINT (Bruker, 2006)'
_computing_data_reduction     'SAINT (Bruker, 2006)'
_computing_structure_solution     'SHELXS97 (Sheldrick, 2008<i>b</i>)'
_computing_structure_refinement     'SHELXL2013 (Sheldrick, 2008<i>b</i>)'
_computing_molecular_graphics     'XP in SHELXTL (Sheldrick, 2008<i>b</i>)'
_computing_publication_material     'SHELXL2013 (Sheldrick, 2008<i>b</i>)'
loop_
    _atom_site_type_symbol
    _atom_site_label
    _atom_site_fract_x
    _atom_site_fract_y
    _atom_site_fract_z
    _atom_site_U_iso_or_equiv
    _atom_site_adp_type
    _atom_site_calc_flag
    _atom_site_occupancy
    _atom_site_disorder_assembly
    _atom_site_disorder_group
    N N1 0.63838(13) 0.11358(19) 0.56147(12) 0.0159(3) Uani d 1 . .
    N N2 0.61292(14) -0.0075(2) 0.74068(12) 0.0197(3) Uani d 1 . .
    O O1 0.92738(12) 0.85603(16) 0.33577(10) 0.0183(3) Uani d 1 . .
    O O2 0.83645(12) 0.60393(16) 0.51264(9) 0.0185(3) Uani d 1 . .
    O O3 0.71648(13) 0.48872(17) 0.65518(10) 0.0221(3) Uani d 1 . .
    O O4 0.47506(11) 0.43708(16) 0.02773(10) 0.0179(3) Uani d 1 . .
    H H4 0.4364 0.4648 0.0910 0.027 Uiso calc 1 . .
    C C1 0.71890(15) 0.6089(2) 0.02275(13) 0.0161(3) Uani d 1 . .
    H H1A 0.6293 0.6497 0.0017 0.019 Uiso calc 1 . .
    C C2 0.83497(16) 0.7229(2) 0.00040(14) 0.0163(3) Uani d 1 . .
    H H2A 0.8112 0.7803 -0.0791 0.020 Uiso calc 1 . .
    H H2B 0.9178 0.6576 -0.0099 0.020 Uiso calc 1 . .
    C C3 0.87106(16) 0.8502(2) 0.10296(14) 0.0166(4) Uani d 1 . .
    H H3A 0.9320 0.9330 0.0713 0.020 Uiso calc 1 . .
    H H3B 0.7864 0.9046 0.1245 0.020 Uiso calc 1 . .
    C C4 0.94124(16) 0.7722(2) 0.21808(14) 0.0153(3) Uani d 1 . .
    C C5 0.85016(16) 0.7092(2) 0.30889(14) 0.0152(3) Uani d 1 . .
    H H5A 0.7506 0.7274 0.2847 0.018 Uiso calc 1 . .
    C C6 0.87955(16) 0.5643(2) 0.38885(14) 0.0152(4) Uani d 1 . .
    H H6A 0.9790 0.5362 0.3940 0.018 Uiso calc 1 . .
    C C7 0.79086(15) 0.4188(2) 0.34526(13) 0.0141(3) Uani d 1 . .
    H H7A 0.7011 0.4603 0.3069 0.017 Uiso calc 1 . .
    C C8 0.85003(16) 0.3049(2) 0.25191(14) 0.0165(4) Uani d 1 . .
    H H8A 0.7947 0.2047 0.2465 0.020 Uiso calc 1 . .
    H H8B 0.9442 0.2750 0.2844 0.020 Uiso calc 1 . .
    C C9 0.85478(15) 0.3742(2) 0.11888(14) 0.0164(4) Uani d 1 . .
    H H9A 0.9322 0.4511 0.1193 0.020 Uiso calc 1 . .
    H H9B 0.8734 0.2847 0.0618 0.020 Uiso calc 1 . .
    C C10 0.72548(15) 0.4597(2) 0.06786(13) 0.0147(3) Uani d 1 . .
    C C11 0.76625(16) 0.3373(2) 0.46888(14) 0.0153(3) Uani d 1 . .
    H H11A 0.8457 0.2653 0.4942 0.018 Uiso calc 1 . .
    C C12 0.76819(16) 0.4785(2) 0.55787(14) 0.0168(3) Uani d 1 . .
    C C13 0.63503(16) 0.2376(2) 0.46427(14) 0.0179(4) Uani d 1 . .
    H H13A 0.5567 0.3107 0.4735 0.021 Uiso calc 1 . .
    H H13B 0.6201 0.1848 0.3817 0.021 Uiso calc 1 . .
    C C14 0.59851(15) 0.3551(2) 0.06538(14) 0.0168(4) Uani d 1 . .
    H H14A 0.6089 0.2634 0.0080 0.020 Uiso calc 1 . .
    H H14B 0.5918 0.3099 0.1497 0.020 Uiso calc 1 . .
    C C15 1.08469(16) 0.7115(2) 0.20694(15) 0.0181(4) Uani d 1 . .
    H H15A 1.1182 0.6563 0.2841 0.027 Uiso calc 1 . .
    H H15B 1.1448 0.8029 0.1925 0.027 Uiso calc 1 . .
    H H15C 1.0843 0.6358 0.1370 0.027 Uiso calc 1 . .
    C C16 0.58471(15) 0.1233(2) 0.67287(14) 0.0178(4) Uani d 1 . .
    H H16A 0.5334 0.2126 0.6989 0.021 Uiso calc 1 . .
    C C17 0.68861(16) -0.1053(2) 0.66946(15) 0.0186(4) Uani d 1 . .
    H H17A 0.7239 -0.2084 0.6940 0.022 Uiso calc 1 . .
    C C18 0.70535(15) -0.0320(2) 0.55829(14) 0.0167(3) Uani d 1 . .
    H H18A 0.7534 -0.0731 0.4923 0.020 Uiso calc 1 . .
    O O1W 0.45357(13) 0.47330(19) -0.23096(12) 0.0248(3) Uani d 1 . .
    H H1W 0.458(2) 0.470(4) -0.150(2) 0.037 Uiso d 1 . .
    H H2W 0.534(3) 0.492(4) -0.249(2) 0.037 Uiso d 1 . .
loop_
    _atom_site_aniso_label
    _atom_site_aniso_U_11
    _atom_site_aniso_U_22
    _atom_site_aniso_U_33
    _atom_site_aniso_U_12
    _atom_site_aniso_U_13
    _atom_site_aniso_U_23
    N1 0.0161(6) 0.0167(8) 0.0149(6) -0.0029(6) 0.0018(5) 0.0004(6)
    N2 0.0210(7) 0.0198(8) 0.0187(6) -0.0055(6) 0.0036(5) 0.0015(6)
    O1 0.0228(5) 0.0157(7) 0.0168(5) -0.0042(5) 0.0042(4) -0.0020(5)
    O2 0.0261(6) 0.0167(7) 0.0131(5) -0.0028(5) 0.0043(4) -0.0003(5)
    O3 0.0317(6) 0.0194(7) 0.0163(5) 0.0021(6) 0.0088(5) 0.0018(5)
    O4 0.0141(5) 0.0227(7) 0.0170(5) 0.0000(5) 0.0021(4) -0.0003(5)
    C1 0.0143(7) 0.0191(9) 0.0149(7) 0.0006(7) 0.0003(5) -0.0004(7)
    C2 0.0173(7) 0.0167(9) 0.0147(7) 0.0001(7) 0.0005(5) 0.0041(7)
    C3 0.0163(7) 0.0151(9) 0.0186(7) -0.0016(7) 0.0022(6) 0.0021(7)
    C4 0.0175(7) 0.0134(9) 0.0150(7) -0.0018(6) 0.0014(6) -0.0012(6)
    C5 0.0161(7) 0.0138(9) 0.0157(7) 0.0000(7) 0.0022(6) -0.0008(7)
    C6 0.0161(7) 0.0168(10) 0.0130(7) 0.0004(6) 0.0031(6) 0.0003(6)
    C7 0.0157(7) 0.0130(9) 0.0139(7) 0.0004(7) 0.0019(5) 0.0019(6)
    C8 0.0185(7) 0.0144(9) 0.0166(7) 0.0023(7) 0.0016(6) 0.0006(7)
    C9 0.0170(7) 0.0172(9) 0.0154(7) 0.0014(7) 0.0038(6) -0.0005(7)
    C10 0.0160(7) 0.0174(9) 0.0109(6) -0.0005(7) 0.0021(5) -0.0018(6)
    C11 0.0171(7) 0.0152(9) 0.0135(7) 0.0000(7) 0.0012(5) 0.0023(6)
    C12 0.0186(7) 0.0159(9) 0.0156(7) 0.0002(7) -0.0008(6) 0.0030(6)
    C13 0.0182(7) 0.0188(10) 0.0165(7) -0.0015(7) 0.0001(6) 0.0045(7)
    C14 0.0184(7) 0.0157(9) 0.0164(7) -0.0006(7) 0.0019(5) 0.0001(7)
    C15 0.0152(7) 0.0223(10) 0.0168(7) -0.0015(7) 0.0006(6) 0.0013(7)
    C16 0.0162(7) 0.0190(10) 0.0187(7) -0.0020(7) 0.0044(6) -0.0017(7)
    C17 0.0194(7) 0.0144(9) 0.0216(8) -0.0017(7) -0.0005(6) 0.0009(7)
    C18 0.0174(7) 0.0141(9) 0.0186(7) -0.0012(6) 0.0014(6) -0.0039(7)
    O1W 0.0252(6) 0.0304(8) 0.0190(6) 0.0031(6) 0.0024(5) 0.0011(6)
_geom_special_details
;
 All esds (except the esd in the dihedral angle between two l.s. planes)
 are estimated using the full covariance matrix.  The cell esds are taken
 into account individually in the estimation of esds in distances, angles
 and torsion angles; correlations between esds in cell parameters are only
 used when they are defined by crystal symmetry.  An approximate (isotropic)
 treatment of cell esds is used for estimating esds involving l.s. planes.
;
loop_
    _geom_bond_atom_site_label_1
    _geom_bond_atom_site_label_2
    _geom_bond_site_symmetry_2
    _geom_bond_distance
    _geom_bond_publ_flag
    N1 C16 . 1.354(2) ?
    N1 C18 . 1.374(2) ?
    N1 C13 . 1.465(2) ?
    N2 C16 . 1.322(2) ?
    N2 C17 . 1.377(2) ?
    O1 C5 . 1.448(2) ?
    O1 C4 . 1.4623(19) ?
    O2 C12 . 1.350(2) ?
    O2 C6 . 1.4709(18) ?
    O3 C12 . 1.207(2) ?
    O4 C14 . 1.416(2) ?
    O4 H4 . 0.8400 ?
    C1 C10 . 1.327(3) ?
    C1 C2 . 1.514(2) ?
    C1 H1A . 0.9500 ?
    C2 C3 . 1.545(2) ?
    C2 H2A . 0.9900 ?
    C2 H2B . 0.9900 ?
    C3 C4 . 1.510(2) ?
    C3 H3A . 0.9900 ?
    C3 H3B . 0.9900 ?
    C4 C5 . 1.477(2) ?
    C4 C15 . 1.509(2) ?
    C5 C6 . 1.490(2) ?
    C5 H5A . 1.0000 ?
    C6 C7 . 1.536(2) ?
    C6 H6A . 1.0000 ?
    C7 C8 . 1.529(2) ?
    C7 C11 . 1.531(2) ?
    C7 H7A . 1.0000 ?
    C8 C9 . 1.549(2) ?
    C8 H8A . 0.9900 ?
    C8 H8B . 0.9900 ?
    C9 C10 . 1.513(2) ?
    C9 H9A . 0.9900 ?
    C9 H9B . 0.9900 ?
    C10 C14 . 1.515(2) ?
    C11 C12 . 1.511(2) ?
    C11 C13 . 1.526(2) ?
    C11 H11A . 1.0000 ?
    C13 H13A . 0.9900 ?
    C13 H13B . 0.9900 ?
    C14 H14A . 0.9900 ?
    C14 H14B . 0.9900 ?
    C15 H15A . 0.9800 ?
    C15 H15B . 0.9800 ?
    C15 H15C . 0.9800 ?
    C16 H16A . 0.9500 ?
    C17 C18 . 1.365(2) ?
    C17 H17A . 0.9500 ?
    C18 H18A . 0.9500 ?
    O1W H1W . 0.87(3) ?
    O1W H2W . 0.85(3) ?
loop_
    _geom_angle_atom_site_label_1
    _geom_angle_atom_site_label_2
    _geom_angle_atom_site_label_3
    _geom_angle_site_symmetry_1
    _geom_angle_site_symmetry_3
    _geom_angle
    _geom_angle_publ_flag
    C16 N1 C18 . . 107.33(15) ?
    C16 N1 C13 . . 127.27(16) ?
    C18 N1 C13 . . 125.28(14) ?
    C16 N2 C17 . . 105.71(14) ?
    C5 O1 C4 . . 60.97(10) ?
    C12 O2 C6 . . 110.30(13) ?
    C14 O4 H4 . . 109.5 ?
    C10 C1 C2 . . 128.70(15) ?
    C10 C1 H1A . . 115.6 ?
    C2 C1 H1A . . 115.7 ?
    C1 C2 C3 . . 116.07(13) ?
    C1 C2 H2A . . 108.3 ?
    C3 C2 H2A . . 108.3 ?
    C1 C2 H2B . . 108.3 ?
    C3 C2 H2B . . 108.3 ?
    H2A C2 H2B . . 107.4 ?
    C4 C3 C2 . . 110.81(14) ?
    C4 C3 H3A . . 109.5 ?
    C2 C3 H3A . . 109.5 ?
    C4 C3 H3B . . 109.5 ?
    C2 C3 H3B . . 109.5 ?
    H3A C3 H3B . . 108.1 ?
    O1 C4 C5 . . 59.05(10) ?
    O1 C4 C15 . . 112.65(12) ?
    C5 C4 C15 . . 123.88(15) ?
    O1 C4 C3 . . 116.05(14) ?
    C5 C4 C3 . . 115.89(13) ?
    C15 C4 C3 . . 116.01(13) ?
    O1 C5 C4 . . 59.98(10) ?
    O1 C5 C6 . . 119.25(12) ?
    C4 C5 C6 . . 124.74(15) ?
    O1 C5 H5A . . 114.0 ?
    C4 C5 H5A . . 114.0 ?
    C6 C5 H5A . . 114.0 ?
    O2 C6 C5 . . 106.78(14) ?
    O2 C6 C7 . . 104.61(12) ?
    C5 C6 C7 . . 112.27(12) ?
    O2 C6 H6A . . 111.0 ?
    C5 C6 H6A . . 111.0 ?
    C7 C6 H6A . . 111.0 ?
    C8 C7 C11 . . 113.47(14) ?
    C8 C7 C6 . . 116.59(13) ?
    C11 C7 C6 . . 102.00(12) ?
    C8 C7 H7A . . 108.1 ?
    C11 C7 H7A . . 108.1 ?
    C6 C7 H7A . . 108.1 ?
    C7 C8 C9 . . 115.08(14) ?
    C7 C8 H8A . . 108.5 ?
    C9 C8 H8A . . 108.5 ?
    C7 C8 H8B . . 108.5 ?
    C9 C8 H8B . . 108.5 ?
    H8A C8 H8B . . 107.5 ?
    C10 C9 C8 . . 114.69(13) ?
    C10 C9 H9A . . 108.6 ?
    C8 C9 H9A . . 108.6 ?
    C10 C9 H9B . . 108.6 ?
    C8 C9 H9B . . 108.6 ?
    H9A C9 H9B . . 107.6 ?
    C1 C10 C9 . . 125.51(15) ?
    C1 C10 C14 . . 120.80(14) ?
    C9 C10 C14 . . 113.61(15) ?
    C12 C11 C13 . . 113.76(13) ?
    C12 C11 C7 . . 102.53(14) ?
    C13 C11 C7 . . 113.99(12) ?
    C12 C11 H11A . . 108.8 ?
    C13 C11 H11A . . 108.8 ?
    C7 C11 H11A . . 108.8 ?
    O3 C12 O2 . . 121.27(17) ?
    O3 C12 C11 . . 128.51(17) ?
    O2 C12 C11 . . 110.21(13) ?
    N1 C13 C11 . . 112.93(12) ?
    N1 C13 H13A . . 109.0 ?
    C11 C13 H13A . . 109.0 ?
    N1 C13 H13B . . 109.0 ?
    C11 C13 H13B . . 109.0 ?
    H13A C13 H13B . . 107.8 ?
    O4 C14 C10 . . 114.33(14) ?
    O4 C14 H14A . . 108.7 ?
    C10 C14 H14A . . 108.7 ?
    O4 C14 H14B . . 108.7 ?
    C10 C14 H14B . . 108.7 ?
    H14A C14 H14B . . 107.6 ?
    C4 C15 H15A . . 109.5 ?
    C4 C15 H15B . . 109.5 ?
    H15A C15 H15B . . 109.5 ?
    C4 C15 H15C . . 109.5 ?
    H15A C15 H15C . . 109.5 ?
    H15B C15 H15C . . 109.5 ?
    N2 C16 N1 . . 111.24(16) ?
    N2 C16 H16A . . 124.4 ?
    N1 C16 H16A . . 124.4 ?
    C18 C17 N2 . . 109.84(16) ?
    C18 C17 H17A . . 125.1 ?
    N2 C17 H17A . . 125.1 ?
    C17 C18 N1 . . 105.87(14) ?
    C17 C18 H18A . . 127.1 ?
    N1 C18 H18A . . 127.1 ?
    H1W O1W H2W . . 106(2) ?
loop_
    _geom_torsion_atom_site_label_1
    _geom_torsion_atom_site_label_2
    _geom_torsion_atom_site_label_3
    _geom_torsion_atom_site_label_4
    _geom_torsion_site_symmetry_1
    _geom_torsion_site_symmetry_2
    _geom_torsion_site_symmetry_3
    _geom_torsion_site_symmetry_4
    _geom_torsion
    _geom_torsion_publ_flag
    C10 C1 C2 C3 . . . . -98.0(2) ?
    C1 C2 C3 C4 . . . . 72.09(17) ?
    C5 O1 C4 C15 . . . . -117.00(17) ?
    C5 O1 C4 C3 . . . . 105.88(16) ?
    C2 C3 C4 O1 . . . . -154.00(13) ?
    C2 C3 C4 C5 . . . . -87.53(18) ?
    C2 C3 C4 C15 . . . . 70.32(19) ?
    C4 O1 C5 C6 . . . . 115.52(17) ?
    C15 C4 C5 O1 . . . . 97.94(17) ?
    C3 C4 C5 O1 . . . . -106.14(16) ?
    O1 C4 C5 C6 . . . . -106.62(16) ?
    C15 C4 C5 C6 . . . . -8.7(3) ?
    C3 C4 C5 C6 . . . . 147.24(15) ?
    C12 O2 C6 C5 . . . . 136.46(13) ?
    C12 O2 C6 C7 . . . . 17.28(15) ?
    O1 C5 C6 O2 . . . . 67.27(17) ?
    C4 C5 C6 O2 . . . . 139.25(15) ?
    O1 C5 C6 C7 . . . . -178.64(13) ?
    C4 C5 C6 C7 . . . . -106.66(17) ?
    O2 C6 C7 C8 . . . . -153.79(12) ?
    C5 C6 C7 C8 . . . . 90.80(17) ?
    O2 C6 C7 C11 . . . . -29.62(15) ?
    C5 C6 C7 C11 . . . . -145.03(13) ?
    C11 C7 C8 C9 . . . . 170.63(12) ?
    C6 C7 C8 C9 . . . . -71.29(17) ?
    C7 C8 C9 C10 . . . . -45.1(2) ?
    C2 C1 C10 C9 . . . . 5.9(3) ?
    C2 C1 C10 C14 . . . . -170.69(14) ?
    C8 C9 C10 C1 . . . . 126.24(17) ?
    C8 C9 C10 C14 . . . . -56.95(19) ?
    C8 C7 C11 C12 . . . . 156.85(12) ?
    C6 C7 C11 C12 . . . . 30.61(15) ?
    C8 C7 C11 C13 . . . . -79.73(17) ?
    C6 C7 C11 C13 . . . . 154.03(14) ?
    C6 O2 C12 O3 . . . . -175.49(14) ?
    C6 O2 C12 C11 . . . . 3.08(17) ?
    C13 C11 C12 O3 . . . . 32.8(2) ?
    C7 C11 C12 O3 . . . . 156.40(16) ?
    C13 C11 C12 O2 . . . . -145.62(13) ?
    C7 C11 C12 O2 . . . . -22.05(16) ?
    C16 N1 C13 C11 . . . . 97.44(18) ?
    C18 N1 C13 C11 . . . . -78.22(19) ?
    C12 C11 C13 N1 . . . . -85.46(18) ?
    C7 C11 C13 N1 . . . . 157.44(14) ?
    C1 C10 C14 O4 . . . . -8.0(2) ?
    C9 C10 C14 O4 . . . . 174.99(12) ?
    C17 N2 C16 N1 . . . . 0.21(18) ?
    C18 N1 C16 N2 . . . . -0.26(18) ?
    C13 N1 C16 N2 . . . . -176.55(14) ?
    C16 N2 C17 C18 . . . . -0.07(17) ?
    N2 C17 C18 N1 . . . . -0.08(17) ?
    C16 N1 C18 C17 . . . . 0.20(17) ?
    C13 N1 C18 C17 . . . . 176.58(13) ?
loop_
    _geom_hbond_atom_site_label_D
    _geom_hbond_atom_site_label_H
    _geom_hbond_atom_site_label_A
    _geom_hbond_site_symmetry_A
    _geom_hbond_distance_DH
    _geom_hbond_distance_HA
    _geom_hbond_distance_DA
    _geom_hbond_angle_DHA
    O4 H4 N2 2_656 0.84 1.93 2.7491(17) 164.2
    C13 H13B O1W 2_645 0.99 2.45 3.388(2) 157.1
    C15 H15B O3 2_756 0.98 2.55 3.282(2) 131.1
    C16 H16A O1W 1_556 0.95 2.44 3.370(2) 166.6
    C17 H17A O3 1_545 0.95 2.54 3.377(2) 146.7
    C18 H18A O1 1_545 0.95 2.57 3.5016(19) 167.0
    O1W H1W O4 . 0.87(3) 1.93(3) 2.7928(17) 173(3)
    O1W H2W O3 1_554 0.85(3) 2.14(3) 2.9534(19) 162(2)
_shelx_hkl_checksum     59473
_shelx_hkl_file     {b79648a5-fb07-468c-bce1-f40779c6fa22}
_shelx_res_checksum     51240
_shelxl_version_number         .2013
_iucr_refine_instructions_details
;
TITL x13275 in P2(1)
CELL  1.54178   9.8073   8.2784  10.7741   90.000   95.015   90.000
ZERR    2.00   0.0002   0.0001   0.0002   0.000   0.001   0.000
LATT -1
SYMM -X, 1/2+Y, -Z
SFAC C H N O
UNIT 36 52 4 10
TEMP -183
SIZE 0.25 0.20 0.04
REM FORM tablet
REM COLR colourless
ACTA
L.S. 10
BOND $H
CONF
REM Instructions for potential hydrogen bonds
EQIV $1 -x+1, y+1/2, -z+1
HTAB O4 N2_$1
EQIV $2 -x+1, y-1/2, -z
HTAB C13 O1W_$2
EQIV $3 -x+2, y+1/2, -z+1
HTAB C15 O3_$3
EQIV $4 x, y, z+1
HTAB C16 O1W_$4
EQIV $5 x, y-1, z
HTAB C17 O3_$5
HTAB C18 O1_$5
HTAB O1W O4
EQIV $6 x, y, z-1
HTAB O1W O3_$6
LIST 4
FMAP 2
PLAN 5
WGHT    0.033200    0.170000
EXTI    0.008962
FVAR       0.56233
N1    3    0.638379    0.113582    0.561465    11.00000    0.01613    0.01672 =
         0.01486    0.00039    0.00180   -0.00294
N2    3    0.612917   -0.007461    0.740682    11.00000    0.02096    0.01979 =
         0.01868    0.00152    0.00365   -0.00553
O1    4    0.927384    0.856034    0.335772    11.00000    0.02276    0.01572 =
         0.01681   -0.00195    0.00420   -0.00420
O2    4    0.836453    0.603934    0.512640    11.00000    0.02606    0.01673 =
         0.01307   -0.00034    0.00430   -0.00281
O3    4    0.716477    0.488715    0.655177    11.00000    0.03169    0.01942 =
         0.01634    0.00180    0.00879    0.00209
O4    4    0.475056    0.437078    0.027729    11.00000    0.01415    0.02270 =
         0.01696   -0.00030    0.00208   -0.00003
AFIX 147
H4    2    0.436417    0.464750    0.090978    11.00000   -1.50000
AFIX   0
C1    1    0.718901    0.608946    0.022754    11.00000    0.01434    0.01907 =
         0.01485   -0.00042    0.00031    0.00061
AFIX  43
H1A   2    0.629328    0.649736    0.001653    11.00000   -1.20000
AFIX   0
C2    1    0.834974    0.722910    0.000400    11.00000    0.01730    0.01673 =
         0.01473    0.00406    0.00053    0.00006
AFIX  23
H2A   2    0.811184    0.780345   -0.079148    11.00000   -1.20000
H2B   2    0.917809    0.657627   -0.009893    11.00000   -1.20000
AFIX   0
C3    1    0.871060    0.850196    0.102961    11.00000    0.01630    0.01509 =
         0.01859    0.00208    0.00215   -0.00158
AFIX  23
H3A   2    0.932047    0.933041    0.071304    11.00000   -1.20000
H3B   2    0.786383    0.904606    0.124504    11.00000   -1.20000
AFIX   0
C4    1    0.941243    0.772196    0.218077    11.00000    0.01749    0.01343 =
         0.01497   -0.00118    0.00141   -0.00182
C5    1    0.850158    0.709164    0.308886    11.00000    0.01614    0.01381 =
         0.01572   -0.00081    0.00217   -0.00005
AFIX  13
H5A   2    0.750579    0.727366    0.284663    11.00000   -1.20000
AFIX   0
C6    1    0.879552    0.564349    0.388846    11.00000    0.01606    0.01683 =
         0.01302    0.00033    0.00312    0.00043
AFIX  13
H6A   2    0.979048    0.536218    0.393987    11.00000   -1.20000
AFIX   0
C7    1    0.790858    0.418751    0.345256    11.00000    0.01566    0.01297 =
         0.01389    0.00190    0.00190    0.00042
AFIX  13
H7A   2    0.701117    0.460283    0.306899    11.00000   -1.20000
AFIX   0
C8    1    0.850027    0.304862    0.251913    11.00000    0.01848    0.01435 =
         0.01661    0.00061    0.00161    0.00234
AFIX  23
H8A   2    0.794704    0.204677    0.246548    11.00000   -1.20000
H8B   2    0.944194    0.274985    0.284406    11.00000   -1.20000
AFIX   0
C9    1    0.854780    0.374233    0.118881    11.00000    0.01701    0.01720 =
         0.01541   -0.00053    0.00379    0.00142
AFIX  23
H9A   2    0.932156    0.451097    0.119336    11.00000   -1.20000
H9B   2    0.873374    0.284675    0.061848    11.00000   -1.20000
AFIX   0
C10   1    0.725478    0.459733    0.067864    11.00000    0.01600    0.01742 =
         0.01086   -0.00185    0.00207   -0.00055
C11   1    0.766246    0.337274    0.468885    11.00000    0.01713    0.01519 =
         0.01347    0.00231    0.00117    0.00002
AFIX  13
H11A  2    0.845725    0.265289    0.494216    11.00000   -1.20000
AFIX   0
C12   1    0.768187    0.478478    0.557868    11.00000    0.01861    0.01593 =
         0.01557    0.00305   -0.00077    0.00018
C13   1    0.635032    0.237580    0.464267    11.00000    0.01818    0.01879 =
         0.01652    0.00453    0.00008   -0.00154
AFIX  23
H13A  2    0.556702    0.310716    0.473537    11.00000   -1.20000
H13B  2    0.620139    0.184847    0.381724    11.00000   -1.20000
AFIX   0
C14   1    0.598505    0.355111    0.065383    11.00000    0.01839    0.01566 =
         0.01642    0.00006    0.00189   -0.00063
AFIX  23
H14A  2    0.608861    0.263426    0.007964    11.00000   -1.20000
H14B  2    0.591796    0.309930    0.149708    11.00000   -1.20000
AFIX   0
C15   1    1.084694    0.711489    0.206942    11.00000    0.01523    0.02231 =
         0.01676    0.00131    0.00060   -0.00152
AFIX 137
H15A  2    1.118171    0.656320    0.284139    11.00000   -1.50000
H15B  2    1.144784    0.802910    0.192480    11.00000   -1.50000
H15C  2    1.084318    0.635801    0.136974    11.00000   -1.50000
AFIX   0
C16   1    0.584712    0.123334    0.672869    11.00000    0.01620    0.01897 =
         0.01865   -0.00166    0.00441   -0.00205
AFIX  43
H16A  2    0.533436    0.212617    0.698901    11.00000   -1.20000
AFIX   0
C17   1    0.688610   -0.105292    0.669463    11.00000    0.01941    0.01439 =
         0.02156    0.00087   -0.00045   -0.00165
AFIX  43
H17A  2    0.723920   -0.208407    0.694002    11.00000   -1.20000
AFIX   0
C18   1    0.705349   -0.031975    0.558287    11.00000    0.01740    0.01411 =
         0.01861   -0.00390    0.00138   -0.00119
AFIX  43
H18A  2    0.753419   -0.073136    0.492294    11.00000   -1.20000
AFIX   0
O1W   4    0.453572    0.473302   -0.230959    11.00000    0.02517    0.03039 =
         0.01904    0.00107    0.00244    0.00306
H1W   2    0.457746    0.470366   -0.150160    11.00000   -1.50000
H2W   2    0.534343    0.491605   -0.249325    11.00000   -1.50000
HKLF 4
REM  x13275 in P2(1)
REM R1 =  0.0237 for    2425 Fo > 4sig(Fo)  and  0.0238 for all    2437 data
REM    235 parameters refined using      1 restraints
END
WGHT      0.0323      0.1739
REM Highest difference peak  0.160,  deepest hole -0.150,  1-sigma level  0.031
Q1    1   0.7819  0.3743  0.4020  11.00000  0.05    0.16
Q2    1   0.8349  0.4881  0.3554  11.00000  0.05    0.14
Q3    1   0.8902  0.7000  0.2537  11.00000  0.05    0.14
Q4    1   0.7004  0.2880  0.4676  11.00000  0.05    0.13
Q5    1   0.8247  0.3584  0.3052  11.00000  0.05    0.12
;
