# Supplementary material for: 13-(Imidazol-1-yl)-11,13-di­hydro­melampomagnolide B monohydrate
Source: Acta Crystallogr Sect E Struct Rep Online. 2013 Nov 6;69(Pt 12):o1734–5. doi: 10.1107/S1600536813029188 (PMC3885019; doi:10.1107/S1600536813029188)
Supplement: Supplementary file 2 [file e-69-o1734-Isup2.hkl]

#
# h,k,l, Fc-squared, Fo-squared, sigma(Fo-squared), status flag
#
data_I
_shelx_title ' x13275 in P2(1)'
_shelx_refln_list_code          4
_shelx_F_calc_maximum       59.61
_exptl_crystal_F_000       376.00
_reflns_d_resolution_high  0.8311

loop_
 _space_group_symop_operation_xyz
 'x, y, z'
 '-x, y+1/2, -z'

_cell_length_a     9.8073
_cell_length_b     8.2784
_cell_length_c    10.7741
_cell_angle_alpha  90.000
_cell_angle_beta   95.015
_cell_angle_gamma  90.000

_shelx_F_squared_multiplier     1.000

loop_
 _refln_index_h
 _refln_index_k
 _refln_index_l
 _refln_F_squared_calc
 _refln_F_squared_meas
 _refln_F_squared_sigma
 _refln_observed_status
   1  -9   0         11.70         10.78         0.22 o
   2  -9   0        172.97        173.71         3.36 o
   3  -9   0         64.15         62.15         1.49 o
   4  -9   0         59.43         58.91         1.75 o
   5  -9   0         17.41         18.57         0.63 o
   0  -8   0       1061.47       1097.38        20.10 o
   1  -8   0         33.26         35.99         0.49 o
   2  -8   0         75.01         75.53         1.14 o
   3  -8   0        162.59        163.46         2.08 o
   4  -8   0         74.37         76.92         1.07 o
   5  -8   0         32.54         36.04         0.55 o
   6  -8   0         30.28         29.87         0.49 o
   7  -8   0         44.71         50.62         1.77 o
   1  -7   0         95.41         85.20         0.98 o
   2  -7   0        275.52        274.90         3.56 o
   3  -7   0        383.55        391.01         5.01 o
   4  -7   0         76.52         81.05         1.04 o
   5  -7   0        198.52        197.44         2.50 o
   6  -7   0         15.03         15.17         0.28 o
   7  -7   0          0.69          1.07         0.10 o
   8  -7   0         81.36         84.09         1.97 o
   0  -6   0        237.66        235.15         3.24 o
   1  -6   0        452.75        445.78         4.19 o
   2  -6   0         22.45         24.02         0.26 o
   3  -6   0         55.22         56.81         0.62 o
   4  -6   0        298.54        291.66         3.33 o
   5  -6   0          1.17          0.74         0.09 o
   6  -6   0        197.91        198.28         2.71 o
   7  -6   0         35.60         37.99         0.54 o
   8  -6   0         22.47         23.54         0.38 o
   9  -6   0         25.49         25.46         0.47 o
   1  -5   0         42.69         42.85         0.85 o
   2  -5   0         97.40         94.78         1.04 o
   3  -5   0        274.15        242.60         2.35 o
   4  -5   0        358.69        341.74         3.41 o
   5  -5   0          8.56          9.25         0.25 o
   6  -5   0         53.87         55.09         0.75 o
   7  -5   0         27.53         29.68         0.47 o
   8  -5   0         17.59         20.89         0.37 o
   9  -5   0         47.79         47.30         0.85 o
  10  -5   0         27.88         26.62         0.70 o
   0  -4   0        311.71        307.77         8.03 o
   1  -4   0        731.41        725.48        12.44 o
   2  -4   0         10.13         16.19         0.36 o
   3  -4   0         34.18         34.98         0.71 o
   4  -4   0        656.69        656.65         7.57 o
   5  -4   0         54.47         55.09         0.64 o
   6  -4   0         11.90         12.10         0.19 o
   7  -4   0         10.47         12.72         0.22 o
   8  -4   0         36.87         34.27         0.59 o
   9  -4   0         16.02         18.64         0.37 o
  10  -4   0         26.84         25.12         0.70 o
   1  -3   0         74.78         70.05         0.99 o
   2  -3   0         88.79         77.47         1.03 o
   3  -3   0        305.29        310.32         5.77 o
   4  -3   0       1588.19       1686.38        37.52 o
   5  -3   0        149.32        146.31         2.06 o
   6  -3   0        433.52        428.58         5.70 o
   7  -3   0        111.04        112.04         1.67 o
   8  -3   0        140.62        129.00         2.11 o
   9  -3   0         65.42         71.13         1.42 o
  10  -3   0         33.41         35.05         0.79 o
  11  -3   0         47.22         47.36         0.98 o
   2  -2   0        234.63        252.82         3.29 o
   3  -2   0        241.60        261.86         3.40 o
   4  -2   0       1939.19       1983.52        39.99 o
   5  -2   0        275.73        271.80         7.16 o
   6  -2   0        107.94         97.12         1.34 o
   7  -2   0        117.09        113.07         1.43 o
   8  -2   0         12.94         17.13         0.34 o
   9  -2   0         34.66         33.98         0.71 o
  10  -2   0        103.43         98.33         1.95 o
  11  -2   0        126.11        132.93         3.17 o
   1  -1   0       1231.95       1146.08        49.40 o
   3  -1   0       3536.11       3445.05       107.04 o
   4  -1   0        227.48        240.06         4.06 o
   5  -1   0        102.44         98.91         2.66 o
   6  -1   0        302.13        305.39        13.73 o
   7  -1   0        450.15        420.43         6.22 o
   8  -1   0        313.19        308.30         4.79 o
   9  -1   0          7.80          8.78         0.18 o
  10  -1   0         53.55         56.00         0.99 o
  11  -1   0         12.35         12.59         0.35 o
   1   0   0          1.26         -0.06         0.06 o
   2   0   0       1546.66       1500.33        64.73 o
   3   0   0        979.72        941.14        14.78 o
   4   0   0        851.12        907.80        16.46 o
   5   0   0        221.57        219.39         9.63 o
   6   0   0         73.57         74.44         2.48 o
   7   0   0        147.00        138.70         2.46 o
   8   0   0          8.94          9.79         0.23 o
   9   0   0        294.31        293.34         6.17 o
  10   0   0         37.96         40.08         0.66 o
  11   0   0          1.60          1.08         0.08 o
   1   1   0       1226.72       1092.54        34.15 o
   3   1   0       3552.82       3102.99       133.31 o
   4   1   0        228.50        239.10         4.39 o
   5   1   0        102.01         98.11         3.07 o
   6   1   0        302.11        302.90         9.57 o
   7   1   0        449.53        410.47        10.16 o
   8   1   0        315.80        306.60         7.98 o
   9   1   0          8.08          8.89         0.31 o
  10   1   0         53.68         56.67         1.51 o
  11   1   0         12.22         12.36         0.37 o
   1   2   0       3173.45       2738.26       117.64 o
   2   2   0        230.24        246.56         4.49 o
   3   2   0        240.61        259.42         4.74 o
   4   2   0       1943.01       1953.71        43.26 o
   7   2   0        116.08        104.89         4.18 o
   8   2   0         12.90         16.92         0.79 o
   9   2   0         35.12         31.71         1.33 o
  10   2   0        104.08         93.75         2.47 o
  11   2   0        127.75        129.76         3.26 o
   1   3   0         75.58         72.23         1.68 o
   2   3   0         87.66         73.73         1.75 o
   3   3   0        304.74        289.16        13.12 o
   8   3   0        139.37        119.56         4.79 o
   9   3   0         65.68         64.68         2.63 o
  10   3   0         33.94         34.33         1.42 o
  11   3   0         46.60         46.55         1.26 o
   9   4   0         15.73         17.49         0.79 o
  10   4   0         26.40         24.43         1.01 o
   9   5   0         46.51         42.25         1.74 o
  10   5   0         27.81         26.55         1.08 o
  -4  -9   1         85.24         86.47         2.39 o
  -3  -9   1         12.44         13.58         0.68 o
  -2  -9   1         17.05         15.02         0.52 o
  -1  -9   1         18.77         19.55         0.32 o
   0  -9   1         70.56         72.11         1.11 o
   1  -9   1         56.00         54.42         1.03 o
   2  -9   1         16.22         15.72         0.41 o
   3  -9   1         19.12         20.01         0.35 o
   4  -9   1         63.53         60.97         2.08 o
  -7  -8   1         36.14         35.83         1.27 o
  -6  -8   1         52.99         52.97         0.96 o
  -5  -8   1         11.61         14.99         0.30 o
  -4  -8   1         39.52         37.00         0.56 o
  -3  -8   1         63.68         60.82         0.89 o
  -2  -8   1         66.73         70.59         0.99 o
  -1  -8   1        281.73        289.16         4.01 o
   0  -8   1         48.17         50.80         0.72 o
   1  -8   1          2.44          2.53         0.07 o
   2  -8   1         10.23         10.27         0.18 o
   3  -8   1          5.17          5.63         0.14 o
   4  -8   1         15.66         16.32         0.25 o
   5  -8   1         26.72         27.86         0.40 o
   6  -8   1         52.72         51.85         1.13 o
  -8  -7   1         36.40         40.75         0.85 o
  -7  -7   1         15.65         16.36         0.29 o
  -6  -7   1          7.57          6.26         0.13 o
  -5  -7   1        161.33        170.89         2.28 o
  -4  -7   1         61.86         64.67         0.88 o
  -3  -7   1        504.18        502.54         6.41 o
  -2  -7   1        123.69        128.38         1.46 o
  -1  -7   1        113.61        111.72         1.28 o
   0  -7   1        166.00        170.22         1.93 o
   1  -7   1        114.71        116.29         1.39 o
   2  -7   1        153.97        158.67         2.16 o
   3  -7   1         18.44         21.52         0.29 o
   4  -7   1        137.86        142.01         1.96 o
   5  -7   1        106.26        104.22         1.36 o
   6  -7   1         14.28         15.70         0.32 o
   7  -7   1          7.88         10.72         0.26 o
   8  -7   1          7.22          8.01         0.28 o
  -9  -6   1         16.73         16.62         0.34 o
  -8  -6   1         47.27         45.19         0.67 o
  -7  -6   1        107.99        111.22         1.68 o
  -6  -6   1        142.40        136.38         1.84 o
  -5  -6   1        397.94        400.70         4.89 o
  -4  -6   1        350.12        340.58         3.59 o
  -3  -6   1         82.74         81.62         0.78 o
  -2  -6   1         72.77         68.87         0.64 o
  -1  -6   1         74.63         74.18         0.69 o
   0  -6   1         33.22         34.80         0.35 o
   1  -6   1         97.84        102.18         1.07 o
   2  -6   1         64.20         64.69         0.68 o
   3  -6   1         33.53         35.23         0.40 o
   4  -6   1        594.27        589.53         6.44 o
   5  -6   1         25.57         21.05         0.30 o
   6  -6   1         31.21         32.46         0.44 o
   7  -6   1         40.83         45.14         0.70 o
   8  -6   1         20.20         23.99         0.38 o
   9  -6   1         12.56         11.43         0.23 o
 -10  -5   1        119.86        117.71         2.10 o
  -9  -5   1         34.60         31.47         0.51 o
  -8  -5   1         55.20         53.19         0.99 o
  -7  -5   1        218.24        220.88         3.24 o
  -6  -5   1         91.63         86.53         1.14 o
  -5  -5   1         24.97         21.57         0.25 o
  -4  -5   1        546.50        531.38         5.52 o
  -3  -5   1         27.94         28.42         0.28 o
  -2  -5   1        236.34        237.41         2.58 o
  -1  -5   1         32.44         29.51         0.53 o
   0  -5   1         65.80         68.58         1.31 o
   1  -5   1        278.31        273.61         3.50 o
   2  -5   1         71.28         65.61         0.73 o
   3  -5   1        327.65        328.91         3.42 o
   4  -5   1        125.47        124.91         1.41 o
   5  -5   1         95.56         87.98         1.24 o
   6  -5   1         35.62         30.00         0.46 o
   7  -5   1         62.59         52.72         0.88 o
   8  -5   1         34.63         33.17         0.57 o
   9  -5   1         25.55         29.84         0.58 o
  10  -5   1          5.71          6.45         0.28 o
 -10  -4   1         74.54         80.39         1.66 o
  -9  -4   1         10.28          9.89         0.23 o
  -8  -4   1         61.26         56.34         0.91 o
  -7  -4   1        419.24        397.50         5.58 o
  -6  -4   1         43.16         44.02         0.52 o
  -5  -4   1         71.37         66.25         0.74 o
  -4  -4   1        306.27        300.66         5.13 o
  -3  -4   1        172.98        177.45         3.27 o
  -2  -4   1        771.91        813.01        15.00 o
  -1  -4   1        338.96        354.08         6.55 o
   0  -4   1        195.77        195.15         3.05 o
   1  -4   1         40.10         36.90         0.62 o
   2  -4   1         10.28         14.48         0.45 o
   3  -4   1        735.66        761.93        17.33 o
   4  -4   1        218.85        213.67         2.84 o
   5  -4   1         68.20         68.54         0.99 o
   6  -4   1         39.35         41.11         0.66 o
   7  -4   1          8.90          7.14         0.17 o
   8  -4   1         70.70         68.53         1.14 o
   9  -4   1          6.28          6.93         0.17 o
  10  -4   1         17.87         16.55         0.37 o
 -11  -3   1         57.50         60.56         1.26 o
 -10  -3   1         58.83         58.37         1.04 o
  -9  -3   1         45.74         46.24         0.84 o
  -8  -3   1         54.08         56.55         0.92 o
  -7  -3   1        149.74        152.82         2.27 o
  -6  -3   1         59.54         67.16         0.86 o
  -5  -3   1        444.23        460.84        11.38 o
  -4  -3   1         74.50         85.84         1.99 o
  -3  -3   1         25.47         27.62         0.58 o
  -2  -3   1        657.39        717.89        10.16 o
  -1  -3   1        560.60        562.11         8.35 o
   0  -3   1        579.79        538.74         7.28 o
   1  -3   1        629.70        563.73         7.03 o
   2  -3   1        866.99        889.49        13.36 o
   3  -3   1        900.28        927.39        14.77 o
   4  -3   1         46.41         37.72         0.76 o
   5  -3   1        189.62        189.64         2.52 o
   6  -3   1         24.74         30.67         0.46 o
   7  -3   1        205.24        204.09         2.95 o
   8  -3   1        294.86        293.44         5.05 o
   9  -3   1         13.01         13.59         0.39 o
  10  -3   1          9.70          9.94         0.29 o
  11  -3   1          5.44          5.61         0.17 o
 -11  -2   1         25.30         27.62         0.51 o
 -10  -2   1         69.93         74.15         1.48 o
  -9  -2   1         14.39         14.31         0.34 o
  -8  -2   1        466.12        464.56         9.83 o
  -7  -2   1        253.23        251.27         4.31 o
  -6  -2   1        108.67        100.38         2.00 o
  -5  -2   1        145.00        155.08         3.51 o
  -4  -2   1        836.47        922.37        15.54 o
  -3  -2   1       2791.16       2840.00        51.28 o
  -2  -2   1        414.51        399.61         6.19 o
  -1  -2   1       1312.94       1311.83        29.19 o
   0  -2   1       1146.54       1108.50        17.59 o
   2  -2   1       2475.23       2536.19        56.06 o
   3  -2   1         64.71         62.57         0.88 o
   4  -2   1       1533.02       1594.23        32.39 o
   5  -2   1        281.25        267.48         7.09 o
   6  -2   1        460.14        457.11         6.36 o
   7  -2   1         26.04         23.43         0.34 o
   8  -2   1        183.03        179.64         3.11 o
   9  -2   1         42.91         44.93         0.81 o
  10  -2   1         39.25         43.48         0.87 o
  11  -2   1         77.42         81.30         1.96 o
 -11  -1   1         65.02         66.41         2.44 o
 -10  -1   1         18.95         19.01         0.43 o
  -9  -1   1        196.75        202.31         3.57 o
  -8  -1   1        560.29        536.13         8.24 o
  -7  -1   1         52.94         47.02         0.85 o
  -6  -1   1        107.23        108.21         3.53 o
  -5  -1   1        134.58        133.94         5.14 o
  -4  -1   1        256.07        280.55         4.44 o
  -3  -1   1        168.14        162.56         2.58 o
   1  -1   1         53.29         56.84         0.76 o
   3  -1   1         78.36         76.29         1.08 o
   4  -1   1       2590.65       2595.11        69.15 o
   5  -1   1        470.45        498.62        13.49 o
   6  -1   1        462.49        461.56         8.78 o
   7  -1   1        100.38         99.90         1.50 o
   8  -1   1         57.58         61.84         1.10 o
   9  -1   1        120.04        117.80         2.06 o
  10  -1   1        170.34        176.84         3.06 o
  11  -1   1         19.40         18.68         0.74 o
 -11   0   1         80.56         87.65         4.05 o
 -10   0   1          0.74          0.65         0.09 o
  -9   0   1        400.79        391.86         8.26 o
  -8   0   1          0.31          0.34         0.09 o
  -7   0   1         13.70         11.39         0.31 o
  -6   0   1         10.33          8.98         0.49 o
  -5   0   1        218.78        216.88         5.15 o
  -4   0   1        471.69        475.11         8.62 o
  -3   0   1       2149.57       2179.86        36.58 o
  -2   0   1        526.72        551.76         8.73 o
  -1   0   1        630.83        637.71        12.03 o
   1   0   1        178.63        153.62         3.27 o
   3   0   1          1.26          1.15         0.10 o
   4   0   1        124.90        127.17         2.41 o
   5   0   1        111.72        119.79         3.85 o
   6   0   1          8.92         10.12         0.37 o
   7   0   1        390.89        357.86         5.28 o
   8   0   1          0.63          0.72         0.08 o
   9   0   1          5.73          6.79         0.24 o
  10   0   1         18.53         18.63         0.42 o
  11   0   1         18.25         19.05         0.55 o
 -11   1   1         65.51         65.28         1.66 o
 -10   1   1         17.98         18.16         0.54 o
  -9   1   1        196.59        195.99         5.09 o
  -8   1   1        562.12        516.12        13.67 o
  -7   1   1         54.22         45.99         1.90 o
  -6   1   1        105.89        101.12         3.35 o
  -5   1   1        132.82        133.29         4.29 o
  -4   1   1        255.80        279.05         5.11 o
  -3   1   1        167.43        154.45         2.52 o
   0   1   1       1587.63       1407.89        60.61 o
   1   1   1         54.78         60.71         1.24 o
   3   1   1         77.51         79.92         1.89 o
   4   1   1       2589.11       2705.00        64.40 o
   5   1   1        469.08        504.12        15.76 o
   6   1   1        464.73        457.47        18.49 o
   7   1   1        100.42         98.05         2.03 o
   8   1   1         58.43         58.61         1.74 o
   9   1   1        119.79        116.54         3.05 o
  10   1   1        170.97        175.57         4.69 o
  11   1   1         19.01         19.91         0.66 o
 -11   2   1         25.60         28.58         0.78 o
 -10   2   1         69.61         72.16         2.88 o
  -9   2   1         14.31         14.71         0.70 o
  -8   2   1        466.38        436.15        17.34 o
  -4   2   1        841.48        844.06        37.42 o
  -3   2   1       2780.06       2690.87        50.00 o
  -2   2   1        411.99        384.42        13.82 o
  -1   2   1       1314.45       1383.34        30.63 o
   0   2   1       1142.93       1070.27        37.06 o
   1   2   1       2801.06       2618.66        81.65 o
   2   2   1       2469.31       2474.63        54.68 o
   3   2   1         64.36         61.72         1.20 o
   4   2   1       1526.99       1579.03        35.02 o
   5   2   1        281.35        268.18         8.50 o
   6   2   1        458.44        398.61        15.72 o
   7   2   1         25.84         22.81         0.98 o
   8   2   1        184.07        173.84         7.66 o
   9   2   1         43.97         43.84         1.19 o
  10   2   1         40.13         42.85         1.55 o
  11   2   1         76.58         81.31         2.05 o
 -11   3   1         56.31         61.96         2.47 o
 -10   3   1         59.45         56.70         2.28 o
  -9   3   1         45.67         43.04         1.77 o
  -2   3   1        659.42        703.92        15.56 o
  -1   3   1        558.17        570.29        14.55 o
   0   3   1        581.97        549.18        12.17 o
   1   3   1        629.49        566.02        12.55 o
   2   3   1        870.60        865.48        19.12 o
   3   3   1        900.11        890.13        27.88 o
   7   3   1        203.83        187.29         7.43 o
   8   3   1        293.80        283.04        11.25 o
   9   3   1         12.50         14.39         0.66 o
  10   3   1          9.85         10.22         0.43 o
  11   3   1          5.65          5.85         0.28 o
 -10   4   1         74.07         79.71         3.20 o
  -9   4   1          9.92          8.82         0.47 o
   1   4   1         40.45         33.84         1.61 o
   8   4   1         70.95         63.04         2.56 o
   9   4   1          6.19          6.71         0.38 o
  10   4   1         17.88         16.77         0.73 o
 -10   5   1        118.89        111.99         4.44 o
   9   5   1         25.71         29.58         1.23 o
  10   5   1          5.71          6.86         0.35 o
   9   6   1         13.01         11.99         0.54 o
  -4  -9   2          4.53          4.28         0.12 o
  -3  -9   2         41.32         46.96         1.32 o
  -2  -9   2          2.62          2.55         0.16 o
  -1  -9   2        164.92        162.90         2.71 o
   0  -9   2         56.38         57.54         0.98 o
   1  -9   2         55.67         55.86         0.95 o
   2  -9   2         80.21         79.74         1.50 o
   3  -9   2         99.96        100.09         1.87 o
   4  -9   2         45.97         41.69         0.79 o
  -6  -8   2        133.66        133.39         4.48 o
  -5  -8   2         52.82         52.65         0.88 o
  -4  -8   2         48.70         53.78         0.99 o
  -3  -8   2         68.36         70.58         1.04 o
  -2  -8   2        153.13        151.95         2.14 o
  -1  -8   2         74.55         74.79         1.13 o
   0  -8   2        196.13        194.67         2.94 o
   1  -8   2        418.34        418.14         6.35 o
   2  -8   2        375.08        386.25         5.89 o
   3  -8   2         24.56         26.61         0.47 o
   4  -8   2        135.92        137.93         2.05 o
   5  -8   2          7.93          9.51         0.17 o
   6  -8   2          1.29          0.92         0.08 o
  -8  -7   2         15.29         15.69         0.36 o
  -7  -7   2         13.12         10.92         0.19 o
  -6  -7   2          4.04          4.41         0.11 o
  -5  -7   2         19.29         17.72         0.29 o
  -4  -7   2        120.10        121.31         1.53 o
  -3  -7   2         18.83         17.71         0.23 o
  -2  -7   2        160.87        163.99         2.11 o
  -1  -7   2        252.96        251.10         3.12 o
   0  -7   2        140.32        136.56         1.61 o
   1  -7   2          9.43          9.84         0.15 o
   2  -7   2         91.93         87.71         1.13 o
   3  -7   2         93.78         92.48         1.15 o
   4  -7   2        396.44        389.84         6.51 o
   5  -7   2        114.22        111.71         1.70 o
   6  -7   2         21.65         20.85         0.35 o
   7  -7   2         11.50         12.78         0.31 o
   8  -7   2         23.05         23.76         0.85 o
  -9  -6   2         30.33         30.81         0.59 o
  -8  -6   2         12.17         12.56         0.39 o
  -7  -6   2          3.97          6.55         0.15 o
  -6  -6   2         14.47         14.38         0.25 o
  -5  -6   2        330.77        345.72         4.33 o
  -4  -6   2        242.24        248.53         2.68 o
  -3  -6   2         57.47         60.67         0.60 o
  -2  -6   2         89.79         96.22         0.91 o
  -1  -6   2        104.91        105.08         1.02 o
   0  -6   2        258.84        261.83         2.71 o
   1  -6   2        501.70        470.48         5.02 o
   2  -6   2        130.81        130.58         1.34 o
   3  -6   2         33.69         29.54         0.37 o
   4  -6   2        213.85        217.75         2.92 o
   5  -6   2         13.62         13.55         0.26 o
   6  -6   2        168.32        179.37         2.70 o
   7  -6   2        107.44        111.26         1.97 o
   8  -6   2          7.30          5.21         0.13 o
 -10  -5   2         13.72         13.55         0.26 o
  -9  -5   2        110.32        103.16         1.61 o
  -8  -5   2        409.05        407.43         6.42 o
  -7  -5   2        105.26        107.78         1.55 o
  -6  -5   2         79.41         70.75         0.87 o
  -5  -5   2        284.24        300.47         3.06 o
  -4  -5   2         46.63         48.51         0.50 o
  -3  -5   2        416.56        423.16         3.85 o
  -2  -5   2        494.21        488.47         4.77 o
  -1  -5   2        122.91        127.70         1.42 o
   0  -5   2        146.40        144.65         1.85 o
   1  -5   2         15.09         14.62         0.21 o
   2  -5   2         33.53         28.47         0.38 o
   3  -5   2         96.32         93.48         1.09 o
   4  -5   2         67.23         65.79         0.84 o
   5  -5   2        161.69        155.14         2.20 o
   6  -5   2        293.38        300.14         4.25 o
   7  -5   2         73.84         71.53         1.18 o
   8  -5   2        224.90        227.46         4.38 o
   9  -5   2          9.63         12.37         0.32 o
 -10  -4   2         86.76         88.81         1.83 o
  -9  -4   2        142.14        140.74         2.48 o
  -8  -4   2         11.08         11.04         0.20 o
  -7  -4   2         14.17         10.86         0.20 o
  -6  -4   2        119.90        106.01         1.25 o
  -5  -4   2        737.70        721.88         7.47 o
  -4  -4   2         73.58         66.70         0.81 o
  -3  -4   2        472.85        489.43         9.00 o
  -2  -4   2        135.45        149.48         2.76 o
  -1  -4   2         66.76         76.24         1.34 o
   0  -4   2        638.80        640.96         9.53 o
   1  -4   2         17.18         16.74         0.49 o
   2  -4   2         28.14         26.30         0.71 o
   3  -4   2        168.31        191.54         4.35 o
   4  -4   2        540.09        524.04         6.65 o
   5  -4   2        386.03        368.92         5.81 o
   6  -4   2         14.53         13.78         0.26 o
   7  -4   2          7.60          8.83         0.21 o
   8  -4   2         65.83         69.15         1.15 o
   9  -4   2         62.54         60.44         1.08 o
  10  -4   2          2.62          3.51         0.17 o
 -11  -3   2          4.88          5.17         0.16 o
 -10  -3   2          0.49          0.50         0.07 o
  -9  -3   2        227.50        249.44         4.41 o
  -8  -3   2         30.24         32.08         0.54 o
  -7  -3   2         61.80         57.13         0.85 o
  -6  -3   2         34.56         27.56         0.40 o
  -5  -3   2        208.23        214.80         4.80 o
  -4  -3   2         82.34         99.48         2.29 o
  -3  -3   2         69.46         80.46         1.52 o
  -2  -3   2       1115.27       1150.00        16.20 o
  -1  -3   2        399.60        412.96         5.35 o
   0  -3   2        384.20        393.62         5.09 o
   1  -3   2         94.15         99.76         1.76 o
   2  -3   2        458.00        478.55         8.22 o
   3  -3   2         35.17         41.47         0.86 o
   4  -3   2        725.28        694.29        34.43 o
   5  -3   2         95.04        100.61         1.45 o
   6  -3   2        132.71        137.04         1.81 o
   7  -3   2         57.30         53.84         0.80 o
   8  -3   2        159.89        167.09         3.00 o
   9  -3   2         79.02         82.71         2.32 o
  10  -3   2         68.82         70.89         1.72 o
 -11  -2   2        104.48        102.49         1.81 o
 -10  -2   2         26.64         26.46         0.50 o
  -9  -2   2         10.04          9.30         0.20 o
  -8  -2   2         74.61         67.90         1.41 o
  -7  -2   2          4.24          4.72         0.14 o
  -6  -2   2         45.14         39.88         1.04 o
  -5  -2   2        941.67       1035.18        23.11 o
  -4  -2   2        101.52         95.76         2.01 o
  -3  -2   2        126.11        138.62         2.23 o
  -2  -2   2         64.07         74.21         1.03 o
  -1  -2   2        877.20        865.65        11.13 o
   0  -2   2        308.65        314.80         3.94 o
   2  -2   2        755.65        749.75        13.91 o
   3  -2   2        489.70        501.32         6.78 o
   4  -2   2        917.23        965.25        17.77 o
   5  -2   2        288.80        298.12         7.93 o
   6  -2   2        924.46        913.96        11.68 o
   7  -2   2         20.36         19.86         0.30 o
   8  -2   2        245.34        245.40         3.81 o
   9  -2   2        125.23        138.72         2.41 o
  10  -2   2        165.89        175.15         3.50 o
  11  -2   2         51.27         46.86         1.52 o
 -11  -1   2          4.37          5.12         0.21 o
 -10  -1   2         10.71          9.23         0.25 o
  -9  -1   2        249.47        251.22         5.27 o
  -8  -1   2         63.85         59.25         2.03 o
  -7  -1   2         47.18         47.96         1.03 o
  -6  -1   2        204.18        200.53         6.41 o
  -5  -1   2        152.20        167.54         3.79 o
  -4  -1   2         27.82         32.50         0.61 o
  -3  -1   2        226.69        249.09         3.94 o
  -2  -1   2        371.70        387.18         6.12 o
  -1  -1   2       1273.99       1291.13        21.88 o
   0  -1   2        117.34        118.81         1.50 o
   1  -1   2        728.99        747.54        13.86 o
   2  -1   2       1858.24       1874.07        37.79 o
   3  -1   2        173.82        162.03         2.22 o
   4  -1   2       1233.07       1287.31        29.24 o
   5  -1   2        240.11        272.50         7.23 o
   6  -1   2        435.60        430.47         9.20 o
   7  -1   2        212.50        216.57         2.95 o
   8  -1   2        103.21        110.64         1.82 o
   9  -1   2        119.87        122.88         2.14 o
  10  -1   2         39.17         39.80         0.71 o
  11  -1   2         70.64         71.96         3.55 o
 -11   0   2          9.73          8.98         0.41 o
 -10   0   2          4.71          4.53         0.18 o
  -9   0   2         15.80         17.62         1.69 o
  -8   0   2         30.28         28.82         1.23 o
  -7   0   2          5.38          4.47         0.27 o
  -6   0   2        972.67        944.14        29.47 o
  -5   0   2         51.44         54.33         1.36 o
  -4   0   2         30.39         34.94         0.64 o
  -3   0   2         95.33        104.10         1.68 o
  -2   0   2          0.27          0.07         0.06 o
   0   0   2        433.68        427.74         7.33 o
   1   0   2        445.08        437.78         6.61 o
   3   0   2        325.10        317.75         5.90 o
   4   0   2        222.79        265.80         6.05 o
   5   0   2         10.54         12.58         0.49 o
   6   0   2          1.97          1.93         0.11 o
   7   0   2          3.31          4.14         0.15 o
   8   0   2       1107.32       1137.31        20.00 o
   9   0   2         13.02         14.91         0.31 o
  10   0   2          0.07          0.02         0.08 o
  11   0   2         33.89         32.02         0.65 o
 -11   1   2          4.10          4.75         0.30 o
 -10   1   2         10.61          9.01         0.47 o
  -9   1   2        251.11        240.30         6.36 o
  -8   1   2         63.17         59.64         2.44 o
  -7   1   2         48.59         46.65         1.93 o
  -4   1   2         28.33         31.71         0.70 o
  -3   1   2        229.30        238.95         3.88 o
  -2   1   2        371.85        374.70         6.52 o
  -1   1   2       1276.73       1317.65        29.22 o
   0   1   2        114.47        118.90         2.05 o
   1   1   2        726.66        766.04        15.57 o
   2   1   2       1864.65       1981.82        43.89 o
   3   1   2        172.88        167.76         3.09 o
   4   1   2       1235.90       1314.21        33.76 o
   5   1   2        241.89        277.88         7.38 o
   6   1   2        436.24        422.52        13.50 o
   7   1   2        212.09        209.58         3.94 o
   8   1   2        104.23        107.42         3.03 o
   9   1   2        119.31        119.88         2.14 o
  10   1   2         39.55         40.06         0.91 o
  11   1   2         71.28         73.63         1.88 o
 -11   2   2        103.90        104.89         4.15 o
 -10   2   2         26.60         26.04         1.11 o
  -9   2   2          9.88          9.08         0.51 o
  -8   2   2         74.30         59.15         2.41 o
  -4   2   2        102.82         82.23         4.03 o
  -3   2   2        127.58        133.65         3.09 o
  -2   2   2         65.57         73.28         1.42 o
  -1   2   2        874.99        859.62        18.13 o
   0   2   2        305.44        309.26         5.76 o
   2   2   2        756.50        749.23        16.68 o
   3   2   2        491.46        501.75         9.09 o
   4   2   2        917.45        968.03        24.90 o
   5   2   2        290.72        298.84         9.47 o
   6   2   2        926.15        900.06        19.87 o
   7   2   2         19.94         19.25         0.52 o
   8   2   2        243.59        232.89         6.69 o
   9   2   2        125.85        137.24         3.57 o
  10   2   2        164.33        176.16         3.71 o
  11   2   2         51.12         45.56         1.16 o
 -11   3   2          5.02          5.03         0.28 o
 -10   3   2          0.59          0.47         0.19 o
  -9   3   2        226.18        230.39         9.11 o
  -2   3   2       1123.54       1095.86        34.17 o
  -1   3   2        399.31        400.77         8.90 o
   0   3   2        384.76        386.81         8.61 o
   1   3   2         95.32         94.08         1.99 o
   2   3   2        456.00        452.27        10.06 o
   3   3   2         35.39         37.63         2.15 o
   6   3   2        133.58        130.92         4.30 o
   7   3   2         57.63         52.20         1.72 o
   8   3   2        158.42        158.28         6.28 o
   9   3   2         78.62         79.13         2.55 o
  10   3   2         69.27         69.28         1.49 o
 -10   4   2         88.14         82.59         3.29 o
   0   4   2        638.49        576.86        25.43 o
   5   4   2        384.76        361.96        17.92 o
   6   4   2         14.18         11.96         1.04 o
   7   4   2          7.42          7.84         0.47 o
   8   4   2         65.03         66.07         2.66 o
   9   4   2         62.09         62.43         2.50 o
  10   4   2          2.50          3.65         0.41 o
   8   5   2        223.78        219.53         8.67 o
   9   5   2         10.02         13.10         0.60 o
   8   6   2          7.17          4.97         0.32 o
  -4  -9   3          4.23          3.92         0.22 o
  -3  -9   3          6.99          5.64         0.19 o
  -2  -9   3         37.45         35.16         0.66 o
  -1  -9   3         54.02         51.18         0.95 o
   0  -9   3         68.33         67.79         1.72 o
   1  -9   3          8.34          7.57         0.16 o
   2  -9   3         28.71         30.77         0.60 o
   3  -9   3          7.38          8.18         0.19 o
   4  -9   3         27.80         25.76         1.11 o
  -6  -8   3         67.67         65.69         1.12 o
  -5  -8   3         18.19         16.32         0.30 o
  -4  -8   3        105.72        114.35         1.74 o
  -3  -8   3         42.21         43.64         0.66 o
  -2  -8   3          1.64          3.06         0.08 o
  -1  -8   3          8.91          8.16         0.19 o
   0  -8   3         10.13         10.04         0.19 o
   1  -8   3         28.30         29.42         0.47 o
   2  -8   3         75.30         79.26         1.21 o
   3  -8   3        223.64        231.44         3.48 o
   4  -8   3         11.88         11.53         0.24 o
   5  -8   3         62.98         62.79         1.23 o
   6  -8   3        107.15        102.28         2.22 o
  -8  -7   3          1.32          1.67         0.08 o
  -7  -7   3         28.85         28.65         0.45 o
  -6  -7   3        142.98        149.62         2.29 o
  -5  -7   3         86.79         82.55         1.11 o
  -4  -7   3        367.71        376.93         5.09 o
  -3  -7   3         45.33         51.26         0.67 o
  -2  -7   3        350.89        347.13         4.42 o
  -1  -7   3        175.66        163.58         2.45 o
   0  -7   3          7.93          7.12         0.17 o
   1  -7   3        242.61        241.23         3.19 o
   2  -7   3        256.14        254.87         3.37 o
   3  -7   3        141.75        141.41         1.95 o
   4  -7   3         32.79         31.44         0.56 o
   5  -7   3          2.96          4.36         0.15 o
   6  -7   3        135.40        141.17         2.62 o
   7  -7   3          0.10          0.39         0.05 o
  -9  -6   3        116.33        115.15         2.29 o
  -8  -6   3         16.16         17.45         0.29 o
  -7  -6   3         15.51         16.17         0.29 o
  -6  -6   3        142.86        135.25         1.89 o
  -5  -6   3         24.27         19.87         0.28 o
  -4  -6   3         67.82         60.96         0.72 o
  -3  -6   3        312.55        319.30         3.27 o
  -2  -6   3         80.11         79.28         0.86 o
  -1  -6   3         39.00         40.41         0.46 o
   0  -6   3         47.23         43.79         0.48 o
   1  -6   3        602.25        574.75         6.56 o
   2  -6   3          3.80          2.43         0.10 o
   3  -6   3        344.25        317.07         3.93 o
   4  -6   3        168.84        166.33         2.33 o
   5  -6   3          1.79          1.41         0.08 o
   6  -6   3         31.33         33.84         0.68 o
   7  -6   3          9.68          9.91         0.24 o
   8  -6   3         62.00         70.98         1.50 o
 -10  -5   3         35.38         36.91         0.91 o
  -9  -5   3         73.24         73.73         1.45 o
  -8  -5   3         23.26         24.46         0.35 o
  -7  -5   3        122.32        111.23         1.47 o
  -6  -5   3        207.06        197.46         2.38 o
  -5  -5   3         79.26         77.22         1.01 o
  -4  -5   3        530.07        530.38         5.43 o
  -3  -5   3        125.19        124.59         1.27 o
  -2  -5   3        231.17        233.51         2.30 o
  -1  -5   3        211.84        221.13         2.39 o
   0  -5   3        413.09        441.80         5.95 o
   1  -5   3        325.37        314.43         4.05 o
   2  -5   3          4.04          3.25         0.10 o
   3  -5   3        185.05        171.93         2.07 o
   4  -5   3        222.14        231.05         3.35 o
   5  -5   3        426.61        421.44         6.72 o
   6  -5   3         85.65         80.24         1.53 o
   7  -5   3         53.47         50.22         0.97 o
   8  -5   3        340.79        354.52         7.48 o
   9  -5   3         21.09         15.48         0.36 o
 -10  -4   3         11.71         11.18         0.31 o
  -9  -4   3         22.75         24.67         0.48 o
  -8  -4   3        179.10        169.18         2.43 o
  -7  -4   3        205.17        207.15         2.67 o
  -6  -4   3         13.93         13.99         0.21 o
  -5  -4   3        314.24        293.82         3.13 o
  -4  -4   3         94.69         90.52         1.04 o
  -3  -4   3        614.96        689.48        12.11 o
  -2  -4   3        145.00        139.29         2.58 o
  -1  -4   3        331.83        328.54         5.18 o
   0  -4   3        368.24        420.22         9.36 o
   1  -4   3         93.36         93.24         1.98 o
   2  -4   3        853.46        905.90        18.47 o
   3  -4   3        368.85        350.22         4.90 o
   4  -4   3        146.29        126.39         2.17 o
   5  -4   3         43.41         48.65         0.71 o
   6  -4   3       1093.09       1109.21        29.53 o
   7  -4   3         45.11         48.76         0.89 o
   8  -4   3         25.03         29.44         0.62 o
   9  -4   3         25.58         27.47         1.08 o
  10  -4   3        286.12        288.53        10.15 o
 -11  -3   3         47.68         46.06         1.24 o
 -10  -3   3          4.29          4.43         0.14 o
  -9  -3   3         43.03         40.63         0.89 o
  -8  -3   3          9.66          9.06         0.20 o
  -7  -3   3        295.66        291.81         3.89 o
  -6  -3   3        103.78        105.75         1.25 o
  -5  -3   3        202.78        207.28         3.60 o
  -4  -3   3        148.66        149.21         3.39 o
  -3  -3   3        766.18        823.05        15.18 o
  -2  -3   3        136.23        124.59         2.14 o
  -1  -3   3        527.99        586.40         7.57 o
   0  -3   3         80.97         83.44         1.50 o
   1  -3   3        787.54        779.86        13.43 o
   2  -3   3        231.14        242.07         4.51 o
   3  -3   3        147.81        141.55         3.84 o
   4  -3   3       1121.08       1088.12        17.21 o
   5  -3   3        973.22        965.25        13.56 o
   6  -3   3        191.13        210.72         3.38 o
   7  -3   3        227.34        222.10         3.57 o
   8  -3   3        189.80        206.51         3.60 o
   9  -3   3         62.93         63.72         1.22 o
  10  -3   3         22.23         23.06         0.89 o
 -11  -2   3         62.33         67.55         1.91 o
 -10  -2   3         50.14         54.07         0.99 o
  -9  -2   3         40.81         42.48         0.82 o
  -8  -2   3        250.86        244.41         5.33 o
  -7  -2   3         84.15         78.76         1.46 o
  -6  -2   3        232.01        218.28         3.63 o
  -5  -2   3         36.76         41.25         1.05 o
  -4  -2   3         39.01         39.21         0.98 o
  -3  -2   3        165.53        160.60         2.76 o
  -2  -2   3        434.62        442.80         5.98 o
  -1  -2   3        168.92        188.82         2.67 o
   0  -2   3        307.89        320.03         4.00 o
   1  -2   3        450.03        460.32         7.89 o
   2  -2   3        234.31        241.64         4.16 o
   3  -2   3        344.76        345.05         6.34 o
   4  -2   3        173.32        169.22         3.44 o
   5  -2   3        656.67        641.96         8.21 o
   6  -2   3        243.43        247.51         3.15 o
   7  -2   3        528.33        537.72         8.55 o
   8  -2   3        232.05        237.93         3.69 o
   9  -2   3          3.06          2.54         0.15 o
  10  -2   3         47.37         49.71         1.02 o
 -11  -1   3        166.04        162.55         3.40 o
 -10  -1   3         68.03         72.68         1.55 o
  -9  -1   3         92.54         93.78         3.91 o
  -8  -1   3          3.74          2.88         0.21 o
  -7  -1   3         20.28         19.62         0.87 o
  -6  -1   3         38.69         35.22         1.59 o
  -5  -1   3        180.93        192.05         4.34 o
  -4  -1   3        675.23        708.37        11.97 o
  -3  -1   3        513.78        524.10         8.29 o
  -2  -1   3         15.00         17.05         0.60 o
  -1  -1   3       1284.39       1263.38        19.10 o
   0  -1   3       1498.09       1474.91        35.90 o
   1  -1   3       1530.88       1568.86        37.21 o
   2  -1   3        678.40        639.12         8.69 o
   3  -1   3        309.46        318.83         5.09 o
   4  -1   3        222.61        216.58         5.74 o
   5  -1   3        202.73        204.42         5.45 o
   6  -1   3        178.61        185.39         2.49 o
   7  -1   3        146.88        149.81         2.01 o
   8  -1   3        119.10        124.36         2.16 o
   9  -1   3          4.68          5.61         0.15 o
  10  -1   3         40.31         39.12         0.81 o
  11  -1   3         12.56         13.10         0.47 o
 -11   0   3         61.56         65.02         1.37 o
 -10   0   3         62.54         57.20         1.23 o
  -9   0   3         27.46         29.77         1.27 o
  -8   0   3        213.12        214.44         8.47 o
  -7   0   3       1301.40       1110.77        43.98 o
  -5   0   3         34.25         36.71         1.33 o
  -4   0   3         34.47         39.72         0.73 o
  -3   0   3         33.90         28.39         0.52 o
  -2   0   3         62.29         74.22         1.21 o
  -1   0   3        667.94        675.57        12.20 o
   0   0   3       1400.45       1426.59        49.74 o
   1   0   3         12.59         10.57         0.22 o
   2   0   3          0.00          0.93         0.65 o
   3   0   3        376.78        339.08         5.85 o
   4   0   3        274.49        280.46         7.43 o
   5   0   3        564.41        575.51        15.50 o
   6   0   3          0.07          0.33         0.08 o
   7   0   3        179.33        173.84         2.37 o
   8   0   3          0.13          0.11         0.08 o
   9   0   3        128.88        132.92         2.65 o
  10   0   3        186.83        186.54         4.40 o
  11   0   3         23.40         23.90         0.61 o
 -11   1   3        165.10        164.59         4.92 o
 -10   1   3         67.84         73.01         2.94 o
  -9   1   3         93.39         93.18         3.74 o
  -8   1   3          3.97          3.07         0.35 o
  -4   1   3        675.91        684.66        21.48 o
  -3   1   3        515.74        510.61         9.24 o
  -2   1   3         14.77         15.85         0.53 o
  -1   1   3       1277.08       1303.63        22.12 o
   0   1   3       1495.56       1520.15        30.76 o
   1   1   3       1535.89       1629.33        32.93 o
   2   1   3        671.52        658.34        11.25 o
   3   1   3        310.12        329.80         6.94 o
   4   1   3        222.41        224.56         5.97 o
   5   1   3        200.87        196.23         5.28 o
   6   1   3        180.14        184.45         3.02 o
   7   1   3        147.16        145.65         2.38 o
   8   1   3        119.15        124.73         2.22 o
   9   1   3          4.47          5.26         0.18 o
  10   1   3         38.71         36.85         0.83 o
  11   1   3         12.71         13.29         0.54 o
 -11   2   3         62.62         69.25         2.75 o
 -10   2   3         49.60         52.10         2.12 o
  -9   2   3         40.65         38.70         1.65 o
  -3   2   3        163.63        153.74         7.11 o
  -2   2   3        433.95        438.94         7.94 o
  -1   2   3        167.73        188.03         3.22 o
   0   2   3        313.17        327.51         5.58 o
   1   2   3        452.34        467.61         9.50 o
   2   2   3        235.72        245.19         5.02 o
   3   2   3        341.90        349.76        12.69 o
   4   2   3        174.16        178.74         4.82 o
   5   2   3        655.66        637.44        14.10 o
   6   2   3        241.39        233.68         4.39 o
   7   2   3        526.76        496.97        14.81 o
   8   2   3        232.82        231.28         6.00 o
   9   2   3          3.16          2.48         0.18 o
  10   2   3         46.29         49.32         1.27 o
 -11   3   3         46.97         47.90         1.93 o
 -10   3   3          4.65          4.43         0.32 o
  -1   3   3        527.36        549.20        17.22 o
   0   3   3         81.98         78.71         2.73 o
   1   3   3        782.06        749.75        15.15 o
   2   3   3        231.06        231.46         5.35 o
   3   3   3        147.06        135.22         3.68 o
   4   3   3       1123.35       1128.68        56.34 o
   5   3   3        971.71        891.27        75.72 o
   6   3   3        191.56        196.33         6.13 o
   7   3   3        227.41        204.71        10.68 o
   8   3   3        189.51        196.91         5.11 o
   9   3   3         63.41         63.23         1.37 o
  10   3   3         22.54         23.49         0.63 o
 -10   4   3         11.55          9.84         0.47 o
   4   4   3        146.64        129.59         6.60 o
   5   4   3         44.45         47.35         2.66 o
   6   4   3       1092.64       1045.27        32.08 o
   7   4   3         44.48         46.84         1.93 o
   8   4   3         25.39         30.53         1.30 o
   9   4   3         25.41         27.22         0.98 o
   7   5   3         53.08         46.81         1.93 o
   8   5   3        341.39        350.70        13.90 o
   9   5   3         21.85         16.71         0.73 o
   7   6   3          9.84          9.27         0.47 o
   8   6   3         62.87         67.92         2.72 o
  -3  -9   4         39.30         36.66         3.59 o
  -2  -9   4          1.10          2.08         0.10 o
  -1  -9   4         40.60         47.93         0.89 o
   0  -9   4         53.08         51.25         0.95 o
   1  -9   4          9.53          9.13         0.20 o
   2  -9   4         25.32         24.64         0.55 o
   3  -9   4          0.72          0.55         0.19 o
  -6  -8   4         65.15         58.65         1.00 o
  -5  -8   4         56.16         53.31         0.92 o
  -4  -8   4         47.54         50.22         1.19 o
  -3  -8   4         67.51         71.42         1.18 o
  -2  -8   4        100.05         99.14         1.64 o
  -1  -8   4        254.57        253.99         4.19 o
   0  -8   4         60.44         66.43         1.10 o
   1  -8   4         63.89         64.32         0.98 o
   2  -8   4          8.07          7.85         0.16 o
   3  -8   4         34.05         38.01         0.60 o
   4  -8   4        121.10        112.59         2.14 o
   5  -8   4         46.95         42.24         1.44 o
  -7  -7   4          5.08          4.54         0.21 o
  -6  -7   4         44.37         46.95         0.82 o
  -5  -7   4        217.98        225.66         3.20 o
  -4  -7   4         10.46         12.01         0.19 o
  -3  -7   4         93.32         85.52         1.09 o
  -2  -7   4        419.15        421.64         5.36 o
  -1  -7   4         53.12         54.34         0.77 o
   0  -7   4        104.81        103.01         1.37 o
   1  -7   4        135.81        134.64         1.78 o
   2  -7   4        142.52        139.57         2.02 o
   3  -7   4         21.31         22.15         0.41 o
   4  -7   4        102.44        110.29         1.84 o
   5  -7   4         62.82         65.08         1.10 o
   6  -7   4         63.91         64.20         1.38 o
   7  -7   4         34.87         38.43         2.06 o
  -8  -6   4         14.46         11.12         0.20 o
  -7  -6   4         33.49         43.25         0.63 o
  -6  -6   4         29.51         34.37         0.47 o
  -5  -6   4         52.01         56.46         0.76 o
  -4  -6   4        168.86        160.68         2.10 o
  -3  -6   4        215.85        215.98         2.51 o
  -2  -6   4        157.81        146.84         1.75 o
  -1  -6   4         17.86         21.12         0.36 o
   0  -6   4        354.44        335.87         3.82 o
   1  -6   4         74.60         71.40         1.06 o
   2  -6   4         34.56         35.58         0.49 o
   3  -6   4        796.65        774.57        10.16 o
   4  -6   4         29.91         32.04         0.52 o
   5  -6   4        140.72        144.76         2.42 o
   6  -6   4         30.31         32.82         0.65 o
   7  -6   4         33.51         31.75         0.62 o
   8  -6   4          7.35          8.98         0.28 o
  -9  -5   4         57.37         57.94         1.43 o
  -8  -5   4         18.30         18.75         0.27 o
  -7  -5   4        135.11        140.77         1.74 o
  -6  -5   4         72.43         67.76         0.85 o
  -5  -5   4        252.25        253.12         3.04 o
  -4  -5   4        416.72        414.05         4.53 o
  -3  -5   4        136.07        131.36         1.29 o
  -2  -5   4        364.78        362.37         3.56 o
  -1  -5   4         24.21         27.05         0.32 o
   0  -5   4        249.55        243.16         3.02 o
   1  -5   4        301.30        293.31         3.39 o
   2  -5   4        109.13        115.24         1.41 o
   3  -5   4        103.98         91.70         1.13 o
   4  -5   4         60.57         55.60         0.89 o
   5  -5   4        179.16        180.90         3.02 o
   6  -5   4        114.56        115.16         2.17 o
   7  -5   4         50.25         49.08         0.95 o
   8  -5   4        132.94        138.40         2.91 o
   9  -5   4         45.19         42.85         0.92 o
 -10  -4   4        154.02        155.33         2.40 o
  -9  -4   4         63.61         65.85         1.05 o
  -8  -4   4          3.52          4.77         0.13 o
  -7  -4   4         32.16         31.74         0.46 o
  -6  -4   4         45.05         46.96         0.60 o
  -5  -4   4        123.29        127.12         1.42 o
  -4  -4   4        238.48        228.33         2.45 o
  -3  -4   4        167.54        171.52         1.88 o
  -2  -4   4        132.93        128.05         1.58 o
  -1  -4   4        265.28        273.75         6.15 o
   0  -4   4        520.42        543.75        12.09 o
   1  -4   4         34.95         38.11         0.88 o
   2  -4   4       1075.28       1015.46        12.11 o
   3  -4   4        684.52        643.03         8.93 o
   4  -4   4        332.40        334.62         5.64 o
   5  -4   4         64.25         66.64         1.12 o
   6  -4   4         67.18         69.01         1.30 o
   7  -4   4         50.48         50.01         1.02 o
   8  -4   4         24.31         24.50         0.68 o
   9  -4   4         19.06         17.23         1.08 o
 -10  -3   4         18.84         18.28         0.36 o
  -9  -3   4         25.62         28.69         0.55 o
  -8  -3   4         70.11         68.93         1.17 o
  -7  -3   4        336.64        330.30         4.95 o
  -6  -3   4        210.14        202.34         2.53 o
  -5  -3   4         34.62         30.59         0.41 o
  -4  -3   4        291.27        293.94         5.41 o
  -3  -3   4        186.46        197.85         3.97 o
  -2  -3   4         59.83         54.26         0.98 o
  -1  -3   4       2065.64       2130.44        42.38 o
   0  -3   4        228.46        243.36         4.54 o
   1  -3   4       1276.41       1340.29        27.42 o
   2  -3   4        199.20        204.12         5.49 o
   3  -3   4          7.58          8.17         0.45 o
   4  -3   4        168.40        166.50         2.35 o
   5  -3   4         34.14         35.49         0.57 o
   6  -3   4        264.22        273.37         4.43 o
   7  -3   4        239.85        243.24         4.24 o
   8  -3   4        156.63        158.00         2.75 o
   9  -3   4        162.81        157.96         4.66 o
  10  -3   4        146.08        136.76         4.82 o
 -11  -2   4          9.72         10.51         0.32 o
 -10  -2   4         29.98         31.60         0.70 o
  -9  -2   4        254.10        251.18         4.71 o
  -8  -2   4          4.74          5.96         0.22 o
  -7  -2   4         26.96         28.35         0.72 o
  -6  -2   4        275.82        257.46         4.05 o
  -5  -2   4         20.63         19.31         0.59 o
  -4  -2   4        183.65        188.56         4.26 o
  -3  -2   4        432.20        436.26         9.66 o
  -2  -2   4        862.88        961.06        16.22 o
  -1  -2   4       1705.89       1777.12        23.97 o
   0  -2   4        645.57        671.20         8.35 o
   1  -2   4        889.62        883.98        15.13 o
   2  -2   4        769.90        747.83        20.09 o
   3  -2   4        636.22        629.65        22.14 o
   4  -2   4        151.25        145.67         2.24 o
   5  -2   4        102.10         96.99         1.24 o
   6  -2   4         99.77         93.06         1.54 o
   7  -2   4        193.27        193.95         4.35 o
   8  -2   4         96.67         96.53         1.70 o
   9  -2   4          9.69         10.42         0.26 o
  10  -2   4         23.72         22.46         0.48 o
 -11  -1   4        189.25        181.66         3.80 o
 -10  -1   4        113.95        116.95         2.18 o
  -9  -1   4         26.08         25.62         0.70 o
  -8  -1   4        153.07        145.93         4.10 o
  -7  -1   4        306.99        292.82         8.55 o
  -6  -1   4         28.38         22.07         0.67 o
  -5  -1   4         20.33         20.47         1.17 o
  -4  -1   4        397.67        432.05         9.57 o
  -3  -1   4        929.08       1011.20        17.02 o
  -2  -1   4        354.28        350.56         5.93 o
  -1  -1   4        815.00        791.70        14.26 o
   0  -1   4        480.21        430.10         6.71 o
   1  -1   4        257.36        237.36         3.58 o
   2  -1   4        249.30        271.15         4.33 o
   3  -1   4         53.39         54.16         1.97 o
   4  -1   4         72.62         78.93         2.16 o
   5  -1   4        329.23        311.15         4.20 o
   6  -1   4         39.11         37.98         0.54 o
   7  -1   4         18.38         18.28         0.36 o
   8  -1   4         62.37         64.63         1.14 o
   9  -1   4         17.20         17.89         0.64 o
  10  -1   4          3.04          2.46         0.17 o
 -11   0   4        117.31        113.45         4.01 o
 -10   0   4         18.89         20.66         0.89 o
  -9   0   4         78.84         78.15         3.17 o
  -8   0   4         35.71         34.08         1.46 o
  -7   0   4         26.08         25.34         1.11 o
  -4   0   4         67.82         61.64         1.76 o
  -3   0   4        171.19        179.16         4.00 o
  -2   0   4        475.99        472.08         8.62 o
  -1   0   4       2512.89       2652.89        58.67 o
   0   0   4       1255.53       1259.29        26.55 o
   1   0   4         16.03         15.46         0.29 o
   2   0   4       1226.69       1247.27        21.24 o
   3   0   4        336.19        335.61         8.95 o
   4   0   4        151.95        155.07         4.17 o
   5   0   4          1.57          2.16         0.08 o
   6   0   4        148.15        138.91         1.78 o
   7   0   4        159.48        169.40         2.73 o
   8   0   4         15.52         16.18         0.38 o
   9   0   4        158.37        175.72         3.50 o
  10   0   4        172.12        174.10         4.24 o
 -11   1   4        190.33        201.41         7.94 o
 -10   1   4        113.47        114.09         4.12 o
  -9   1   4         26.23         26.61         1.17 o
  -4   1   4        399.61        405.14        12.71 o
  -3   1   4        932.02       1002.49        22.31 o
  -2   1   4        350.25        353.98         6.45 o
  -1   1   4        821.02        831.80        14.20 o
   0   1   4        478.88        452.79         7.76 o
   1   1   4        259.21        245.29         4.25 o
   2   1   4        249.28        277.83         6.53 o
   3   1   4         54.03         58.67         1.65 o
   4   1   4         71.74         78.79         2.21 o
   5   1   4        328.98        304.43         6.34 o
   6   1   4         39.01         37.02         0.59 o
   7   1   4         18.65         17.69         0.33 o
   8   1   4         62.01         62.07         1.24 o
   9   1   4         17.99         19.01         0.42 o
  10   1   4          2.93          2.50         0.11 o
 -11   2   4         10.20         10.47         0.47 o
 -10   2   4         28.67         28.79         1.23 o
  -3   2   4        430.23        405.63        18.23 o
  -2   2   4        861.86        949.98        21.07 o
  -1   2   4       1712.11       1802.54        33.08 o
   0   2   4        651.66        680.99        11.60 o
   1   2   4        890.21        906.19        18.45 o
   2   2   4        763.71        779.05        19.74 o
   3   2   4        638.38        664.55        17.61 o
   4   2   4        154.03        153.46         4.18 o
   5   2   4        103.26         94.96         1.83 o
   6   2   4        100.64         89.79         1.85 o
   7   2   4        191.83        180.89         3.51 o
   8   2   4         96.69         95.95         2.05 o
   9   2   4          9.61         10.03         0.26 o
  10   2   4         23.83         22.54         0.72 o
 -10   3   4         18.19         16.77         0.76 o
  -1   3   4       2066.17       2042.88        90.02 o
   0   3   4        226.75        214.89         9.92 o
   1   3   4       1276.60       1311.36        34.88 o
   2   3   4        201.34        210.12         5.64 o
   3   3   4          7.69          8.72         0.42 o
   4   3   4        166.70        162.05         7.80 o
   5   3   4         33.43         34.11         1.16 o
   6   3   4        266.67        252.69        10.04 o
   7   3   4        237.97        230.03         4.88 o
   8   3   4        157.62        155.22         3.30 o
   9   3   4        164.27        163.25         3.45 o
  10   3   4        145.10        139.99         5.85 o
   5   4   4         62.73         57.78         2.34 o
   6   4   4         67.07         66.10         2.69 o
   7   4   4         50.24         48.04         2.14 o
   8   4   4         24.42         24.25         0.69 o
   9   4   4         18.96         16.64         0.47 o
   6   5   4        113.06        102.88         4.12 o
   7   5   4         50.38         46.91         1.90 o
   8   5   4        131.65        140.09         5.55 o
   9   5   4         44.67         41.98         1.68 o
   7   6   4         33.72         30.98         1.30 o
   8   6   4          7.44          8.48         0.41 o
  -2  -9   5        146.17        134.80         2.88 o
  -1  -9   5         48.92         40.55         0.81 o
   0  -9   5         66.75         70.44         1.30 o
   1  -9   5          1.69          1.64         0.10 o
  -5  -8   5         62.42         58.33         1.47 o
  -4  -8   5        143.66        148.94         2.62 o
  -3  -8   5         83.53         88.13         1.29 o
  -2  -8   5         30.47         30.59         0.44 o
  -1  -8   5         13.32         14.92         0.26 o
   0  -8   5         80.67         76.08         1.14 o
   1  -8   5         22.27         24.17         0.44 o
   2  -8   5        115.06        126.46         2.14 o
   3  -8   5         11.28         13.02         0.28 o
   4  -8   5         58.16         60.43         1.53 o
  -7  -7   5         20.91         21.61         0.38 o
  -6  -7   5         66.51         63.42         1.00 o
  -5  -7   5        136.95        154.76         2.19 o
  -4  -7   5         11.31         13.17         0.21 o
  -3  -7   5        330.29        326.36         4.11 o
  -2  -7   5         75.55         77.72         1.08 o
  -1  -7   5         14.83         18.58         0.27 o
   0  -7   5        290.79        286.12         4.44 o
   1  -7   5         11.13         11.96         0.22 o
   2  -7   5        214.92        214.80         3.09 o
   3  -7   5         12.94         17.86         0.29 o
   4  -7   5         71.17         64.74         1.12 o
   5  -7   5         60.01         58.75         1.11 o
   6  -7   5         28.50         29.50         1.04 o
  -8  -6   5         28.84         33.59         0.59 o
  -7  -6   5          7.29          7.92         0.13 o
  -6  -6   5        222.78        228.71         2.99 o
  -5  -6   5         93.13         87.24         1.16 o
  -4  -6   5        134.76        138.11         1.74 o
  -3  -6   5         72.15         72.76         1.00 o
  -2  -6   5        152.24        158.53         1.95 o
  -1  -6   5         71.00         71.05         1.05 o
   0  -6   5        102.65         97.09         1.43 o
   1  -6   5          6.89          7.16         0.15 o
   2  -6   5        196.81        185.94         2.34 o
   3  -6   5         54.32         48.60         0.63 o
   4  -6   5         71.42         70.49         1.09 o
   5  -6   5         34.28         39.02         1.25 o
   6  -6   5         35.67         33.30         0.66 o
   7  -6   5          1.83          1.31         0.09 o
  -9  -5   5         85.81         87.54         2.38 o
  -8  -5   5         86.67         80.87         1.06 o
  -7  -5   5        199.58        200.64         2.46 o
  -6  -5   5        395.12        405.56         5.09 o
  -5  -5   5        218.81        227.13         2.83 o
  -4  -5   5        247.62        246.43         2.88 o
  -3  -5   5         11.71         11.57         0.16 o
  -2  -5   5        267.87        257.08         3.53 o
  -1  -5   5        212.42        215.57         2.50 o
   0  -5   5        124.29        123.12         1.94 o
   1  -5   5         53.02         45.88         0.64 o
   2  -5   5        155.31        148.88         1.88 o
   3  -5   5        154.98        149.66         1.89 o
   4  -5   5         67.40         68.64         0.99 o
   5  -5   5        181.18        176.30         2.78 o
   6  -5   5         51.21         56.82         1.06 o
   7  -5   5        156.31        157.03         3.31 o
   8  -5   5         27.19         23.01         0.52 o
 -10  -4   5         45.52         47.43         0.96 o
  -9  -4   5         55.76         61.81         1.07 o
  -8  -4   5         18.52         17.41         0.27 o
  -7  -4   5         35.01         32.04         0.47 o
  -6  -4   5         12.49         11.95         0.27 o
  -5  -4   5         31.48         33.16         0.44 o
  -4  -4   5        240.21        221.59         2.49 o
  -3  -4   5        547.92        536.13         6.04 o
  -2  -4   5        151.82        147.61         1.74 o
  -1  -4   5         53.79         52.48         0.67 o
   0  -4   5        463.32        428.71         6.65 o
   1  -4   5        357.80        338.04         4.58 o
   2  -4   5        223.71        223.72         2.87 o
   3  -4   5         82.43         72.54         1.16 o
   4  -4   5        105.02        106.68         2.03 o
   5  -4   5          5.80          6.38         0.20 o
   6  -4   5          6.08          5.75         0.18 o
   7  -4   5         87.84         87.48         1.83 o
   8  -4   5        110.54        112.78         2.77 o
   9  -4   5         51.56         48.60         1.77 o
 -10  -3   5         83.24         74.44         1.80 o
  -9  -3   5        106.14        115.36         2.00 o
  -8  -3   5          4.69          4.88         0.15 o
  -7  -3   5        200.07        197.93         2.96 o
  -6  -3   5        269.57        266.95         3.34 o
  -5  -3   5        456.15        431.50         5.70 o
  -4  -3   5         54.76         46.61         0.59 o
  -3  -3   5        193.83        191.47         2.42 o
  -2  -3   5        294.60        299.23         6.71 o
  -1  -3   5         83.54         83.14         1.85 o
   0  -3   5         15.38         19.77         1.30 o
   1  -3   5         98.53        105.14         5.42 o
   2  -3   5        291.85        274.52         5.05 o
   3  -3   5         91.87         89.01         1.48 o
   4  -3   5         36.77         31.83         0.45 o
   5  -3   5          1.22          2.07         0.16 o
   6  -3   5        379.78        391.78         6.90 o
   7  -3   5        197.22        209.43         3.64 o
   8  -3   5         12.01         14.67         0.36 o
   9  -3   5        120.83        111.42         2.85 o
 -10  -2   5         13.01         14.59         0.31 o
  -9  -2   5        245.26        250.58         4.74 o
  -8  -2   5        102.01         99.80         2.19 o
  -7  -2   5          1.40          1.18         0.12 o
  -6  -2   5        445.51        398.78         7.18 o
  -5  -2   5        600.87        578.05        12.56 o
  -4  -2   5        104.33         93.34         3.38 o
  -3  -2   5         63.34         67.67         2.25 o
  -2  -2   5        391.96        417.32        13.43 o
  -1  -2   5        295.74        306.06         7.08 o
   0  -2   5        412.25        429.84         7.98 o
   1  -2   5        583.33        624.09        31.35 o
   2  -2   5         20.90         16.74         1.14 o
   3  -2   5        308.47        308.64         5.11 o
   4  -2   5        145.52        145.86         2.10 o
   5  -2   5         33.89         38.18         0.70 o
   6  -2   5        139.95        148.62         2.44 o
   7  -2   5         50.20         51.74         0.93 o
   8  -2   5        131.29        137.89         2.40 o
   9  -2   5         12.61         13.84         0.31 o
  10  -2   5         15.94         12.69         0.51 o
 -11  -1   5        118.20        119.00         3.62 o
 -10  -1   5        146.39        148.52         2.47 o
  -9  -1   5        496.14        501.14        19.18 o
  -8  -1   5         48.27         47.34         1.39 o
  -7  -1   5         54.47         51.71         1.50 o
  -6  -1   5         31.92         32.21         1.36 o
  -5  -1   5        272.21        262.28         9.87 o
  -4  -1   5        160.80        166.93         5.37 o
  -3  -1   5        736.16        799.45        26.03 o
  -2  -1   5        226.72        213.59         7.35 o
  -1  -1   5        289.40        310.40         7.19 o
   0  -1   5        824.01        844.07        22.63 o
   1  -1   5         73.22         67.83         2.12 o
   2  -1   5        103.57        114.94         3.09 o
   3  -1   5        423.64        430.49        11.53 o
   4  -1   5        197.65        195.40         2.51 o
   5  -1   5        197.36        190.51         2.44 o
   6  -1   5         35.80         36.53         0.51 o
   7  -1   5        134.56        131.11         1.94 o
   8  -1   5         79.12         84.71         2.35 o
   9  -1   5        110.30        113.06         4.07 o
  10  -1   5         13.57         13.46         0.36 o
 -11   0   5        168.50        155.37         3.96 o
 -10   0   5          0.34          0.50         0.13 o
  -9   0   5         39.86         39.39         1.28 o
  -8   0   5        346.48        343.07        14.96 o
  -7   0   5        112.88         99.87         4.02 o
  -6   0   5        128.90        119.87         4.79 o
  -5   0   5        438.12        443.43        13.97 o
  -4   0   5         62.43         62.89         2.15 o
  -3   0   5        333.51        362.49        11.88 o
  -2   0   5       1623.68       1733.17        50.61 o
  -1   0   5        114.26        118.06         3.19 o
   0   0   5        247.32        256.68         5.90 o
   1   0   5          8.81         10.48         0.41 o
   2   0   5          3.66          5.35         0.29 o
   3   0   5         20.88         19.81         0.65 o
   4   0   5        268.70        276.12         3.97 o
   5   0   5          1.24          0.75         0.06 o
   6   0   5        218.99        212.95         2.72 o
   7   0   5        123.02        124.36         2.90 o
   8   0   5         78.03         77.83         1.57 o
   9   0   5          0.04          0.18         0.10 o
  10   0   5         10.24          9.61         0.33 o
 -11   1   5        117.14        121.31         4.79 o
 -10   1   5        146.08        145.60         4.26 o
  -9   1   5        497.04        498.93        19.77 o
  -4   1   5        162.04        157.10         5.09 o
  -3   1   5        738.70        786.45        24.61 o
  -2   1   5        226.36        217.17         7.69 o
  -1   1   5        286.97        303.14         6.92 o
   0   1   5        821.32        837.84        19.65 o
   1   1   5         72.81         71.86         2.00 o
   2   1   5        103.80        114.96         3.13 o
   3   1   5        423.78        438.22        11.63 o
   4   1   5        196.13        186.17         3.10 o
   5   1   5        198.81        189.43         2.81 o
   6   1   5         36.20         36.77         0.58 o
   7   1   5        133.59        130.19         2.36 o
   8   1   5         78.11         80.48         1.63 o
   9   1   5        110.73        114.66         2.28 o
  10   1   5         13.44         12.79         0.43 o
 -10   2   5         12.91         14.33         0.66 o
  -2   2   5        389.22        407.74        12.80 o
  -1   2   5        291.12        302.67         6.99 o
   0   2   5        414.30        443.19        12.27 o
   1   2   5        583.51        623.22        16.46 o
   2   2   5         20.24         16.86         0.61 o
   3   2   5        311.58        331.63         8.83 o
   4   2   5        143.93        135.38         2.62 o
   5   2   5         33.53         35.48         0.60 o
   6   2   5        139.51        140.17         2.37 o
   7   2   5         50.81         51.50         0.94 o
   8   2   5        132.33        138.26         2.76 o
   9   2   5         12.61         14.15         0.32 o
  10   2   5         15.82         12.14         0.33 o
   1   3   5         99.22        101.64         3.37 o
   2   3   5        295.26        279.82         7.49 o
   3   3   5         91.25         85.57         1.99 o
   4   3   5         36.58         30.28         0.89 o
   5   3   5          1.04          1.65         0.13 o
   6   3   5        379.98        366.91         7.09 o
   7   3   5        197.82        197.59         4.19 o
   8   3   5         12.31         14.75         0.34 o
   9   3   5        120.68        109.96         2.76 o
   4   4   5        104.22         97.19         3.90 o
   5   4   5          5.95          6.07         0.41 o
   6   4   5          5.84          5.47         0.38 o
   7   4   5         88.21         85.09         2.24 o
   8   4   5        110.17        114.20         2.97 o
   9   4   5         50.73         47.96         1.68 o
   5   5   5        183.56        171.48         6.79 o
   6   5   5         51.25         55.96         2.28 o
   7   5   5        156.06        159.03         6.28 o
   8   5   5         27.27         23.10         0.95 o
   5   6   5         34.58         34.24         1.42 o
   6   6   5         34.84         32.85         1.36 o
   7   6   5          1.72          1.49         0.19 o
   6   7   5         28.87         28.76         1.17 o
  -4  -8   6          1.45          1.23         0.07 o
  -3  -8   6          3.27          3.06         0.09 o
  -2  -8   6         89.40         93.78         1.37 o
  -1  -8   6         90.13        101.38         1.65 o
   0  -8   6         18.82         20.59         0.37 o
   1  -8   6        115.73        113.99         2.12 o
   2  -8   6        102.16        101.57         1.89 o
   3  -8   6         81.18         72.78         3.18 o
  -6  -7   6         72.70         71.42         1.40 o
  -5  -7   6         30.11         32.59         0.48 o
  -4  -7   6         13.70         11.20         0.18 o
  -3  -7   6         15.23         13.48         0.24 o
  -2  -7   6         50.78         50.74         0.85 o
  -1  -7   6        111.04        116.03         1.95 o
   0  -7   6         70.94         64.66         1.02 o
   1  -7   6         19.32         19.81         0.32 o
   2  -7   6         36.97         34.46         0.53 o
   3  -7   6         21.24         18.38         0.32 o
   4  -7   6         28.79         29.68         0.83 o
   5  -7   6         40.18         41.14         1.31 o
  -8  -6   6          1.61          1.83         0.16 o
  -7  -6   6         38.11         37.04         0.54 o
  -6  -6   6         64.32         62.06         0.90 o
  -5  -6   6        111.00        115.44         1.65 o
  -4  -6   6         59.31         63.26         0.94 o
  -3  -6   6         27.91         29.42         0.46 o
  -2  -6   6        171.82        170.83         2.40 o
  -1  -6   6        493.13        477.66         6.98 o
   0  -6   6        213.85        200.60         2.91 o
   1  -6   6        128.93        128.04         2.02 o
   2  -6   6         93.07         89.58         1.23 o
   3  -6   6        132.71        126.69         1.60 o
   4  -6   6         12.13         10.99         0.21 o
   5  -6   6         34.29         33.40         0.77 o
   6  -6   6         30.31         32.16         0.71 o
   7  -6   6          9.02          9.87         0.32 o
  -8  -5   6         48.03         53.02         1.09 o
  -7  -5   6         57.30         59.83         0.87 o
  -6  -5   6         97.28         96.94         1.32 o
  -5  -5   6         53.79         59.05         0.98 o
  -4  -5   6        448.65        457.65         6.25 o
  -3  -5   6        161.98        152.32         2.14 o
  -2  -5   6        131.96        133.09         2.18 o
  -1  -5   6         37.69         38.38         0.54 o
   0  -5   6        141.32        142.75         2.05 o
   1  -5   6         36.33         35.75         0.55 o
   2  -5   6        137.99        143.19         1.81 o
   3  -5   6        284.87        274.91         3.46 o
   4  -5   6        107.58        104.78         1.51 o
   5  -5   6          1.67          1.27         0.10 o
   6  -5   6         17.17         16.23         0.38 o
   7  -5   6         48.92         49.40         1.07 o
   8  -5   6          8.01          6.90         0.32 o
  -9  -4   6         17.61         14.66         0.41 o
  -8  -4   6         95.18         96.59         1.41 o
  -7  -4   6         10.73         11.07         0.21 o
  -6  -4   6        184.32        186.29         2.51 o
  -5  -4   6         84.86         78.11         1.26 o
  -4  -4   6         22.03         19.83         0.31 o
  -3  -4   6         32.36         33.04         0.48 o
  -2  -4   6        131.61        135.00         2.07 o
  -1  -4   6         27.15         24.10         0.42 o
   0  -4   6        322.36        311.04         4.68 o
   1  -4   6          7.98          7.99         0.17 o
   2  -4   6         71.85         75.48         1.32 o
   3  -4   6        453.12        431.77         6.79 o
   4  -4   6        207.50        200.47         3.37 o
   5  -4   6         75.51         75.35         1.42 o
   6  -4   6        129.66        125.93         2.86 o
   7  -4   6         12.05         12.36         0.31 o
   8  -4   6         50.65         53.91         1.33 o
 -10  -3   6        159.16        170.80         4.63 o
  -9  -3   6         45.44         49.71         0.76 o
  -8  -3   6        108.59        110.12         1.84 o
  -7  -3   6        416.72        419.14         6.21 o
  -6  -3   6         34.16         34.92         0.61 o
  -5  -3   6        136.89        133.72         1.95 o
  -4  -3   6        160.21        152.97         1.97 o
  -3  -3   6         86.25         96.43         1.42 o
  -2  -3   6        554.81        544.38         7.39 o
  -1  -3   6        244.80        237.59         2.77 o
   0  -3   6         50.13         60.61         0.90 o
   1  -3   6         20.36         20.90         0.41 o
   2  -3   6         79.08         71.20         1.26 o
   3  -3   6        373.41        387.26         6.20 o
   4  -3   6        166.93        169.09         3.09 o
   5  -3   6         37.58         35.02         0.73 o
   6  -3   6         19.02         18.93         0.45 o
   7  -3   6        246.03        250.59         5.17 o
   8  -3   6          0.91          0.91         0.13 o
   9  -3   6        109.44        102.10         2.60 o
 -10  -2   6         17.62         19.62         0.36 o
  -9  -2   6        374.32        376.67         6.64 o
  -8  -2   6          6.25          5.72         0.19 o
  -7  -2   6        481.01        469.40        13.97 o
  -6  -2   6        118.70        106.96         3.33 o
  -5  -2   6        221.29        218.32         3.77 o
  -4  -2   6        122.82        107.31         2.16 o
  -3  -2   6        202.35        189.97         2.95 o
  -2  -2   6        114.86        112.44         2.57 o
  -1  -2   6        390.90        417.63        11.20 o
   0  -2   6        175.88        182.71         4.87 o
   1  -2   6        758.96        773.35        13.29 o
   2  -2   6         12.34         12.52         0.36 o
   3  -2   6        103.69        109.75         1.70 o
   4  -2   6        180.60        176.30         2.70 o
   5  -2   6         74.24         74.72         1.31 o
   6  -2   6         33.94         36.32         0.66 o
   7  -2   6        339.59        347.69         6.10 o
   8  -2   6         23.22         24.83         0.53 o
   9  -2   6         11.60         11.27         0.62 o
 -10  -1   6        139.69        141.86         2.69 o
  -9  -1   6         14.97         15.40         0.51 o
  -8  -1   6         89.53         88.49         2.64 o
  -7  -1   6          7.65          7.41         0.32 o
  -6  -1   6         72.72         68.91         1.83 o
  -5  -1   6        309.31        297.43         6.01 o
  -4  -1   6          3.20          3.78         0.25 o
  -3  -1   6        387.88        395.68         9.77 o
  -2  -1   6        104.00        116.63         3.75 o
  -1  -1   6       1123.27       1210.22        32.39 o
   0  -1   6        144.90        156.84         4.21 o
   1  -1   6         69.27         71.75         1.98 o
   2  -1   6        145.46        137.67         2.06 o
   3  -1   6         43.28         45.26         0.60 o
   4  -1   6        114.34        120.53         1.55 o
   5  -1   6         39.52         40.23         0.53 o
   6  -1   6          7.73          8.14         0.18 o
   7  -1   6        129.50        133.71         2.68 o
   8  -1   6        110.76        113.42         2.60 o
   9  -1   6         12.04         11.99         0.33 o
 -10   0   6         12.28         12.49         0.42 o
  -9   0   6          6.69          7.42         0.79 o
  -8   0   6        402.16        396.57        11.09 o
  -7   0   6          0.15          0.22         0.25 o
  -6   0   6          0.09          0.22         0.19 o
  -5   0   6        155.42        132.79         3.37 o
  -4   0   6         40.35         41.99         1.14 o
  -3   0   6         26.36         34.03         1.26 o
  -2   0   6          3.89          2.25         0.35 o
  -1   0   6          2.83          1.30         0.23 o
   0   0   6        154.12        163.29         4.39 o
   1   0   6        291.69        275.00         7.31 o
   2   0   6        525.66        548.38        14.67 o
   3   0   6         39.92         43.16         0.59 o
   4   0   6        150.30        148.25         2.05 o
   5   0   6          6.67          5.50         0.13 o
   6   0   6         70.57         67.98         1.14 o
   7   0   6          4.12          3.25         0.13 o
   8   0   6         47.94         48.37         1.21 o
   9   0   6        120.74        127.86         3.11 o
 -10   1   6        139.90        132.66         5.30 o
  -9   1   6         15.11         13.60         0.66 o
  -8   1   6         90.89         82.47         3.33 o
  -6   1   6         72.81         64.12         2.60 o
  -5   1   6        310.97        284.52        11.22 o
  -4   1   6          3.02          3.28         0.24 o
  -3   1   6        387.62        416.33        13.10 o
  -2   1   6        103.91        119.27         3.88 o
  -1   1   6       1126.64       1246.81        33.29 o
   0   1   6        144.82        156.59         4.22 o
   1   1   6         69.50         73.59         2.07 o
   2   1   6        144.28        134.88         3.13 o
   3   1   6         42.23         41.51         0.65 o
   4   1   6        114.76        118.34         1.77 o
   5   1   6         39.47         39.29         0.64 o
   6   1   6          7.25          7.45         0.27 o
   7   1   6        130.35        131.00         2.37 o
   8   1   6        112.23        115.57         2.31 o
   9   1   6         12.42         11.95         0.33 o
 -10   2   6         17.56         18.89         0.82 o
  -2   2   6        115.06        114.42         3.76 o
  -1   2   6        389.33        418.23        13.13 o
   0   2   6        175.54        180.19         4.86 o
   1   2   6        758.59        801.75        21.24 o
   2   2   6         11.66         11.03         0.45 o
   3   2   6        102.86        102.03         1.83 o
   4   2   6        180.54        166.06         2.48 o
   5   2   6         75.07         71.83         1.14 o
   6   2   6         33.18         34.28         0.65 o
   7   2   6        342.85        347.93         6.31 o
   8   2   6         23.28         24.67         0.53 o
   9   2   6         11.12         11.07         0.25 o
   1   3   6         19.84         20.06         0.85 o
   2   3   6         80.91         70.24         1.85 o
   3   3   6        372.43        352.20         8.74 o
   4   3   6        168.59        161.50         4.46 o
   5   3   6         39.05         37.02         1.01 o
   6   3   6         19.52         18.54         0.48 o
   7   3   6        245.00        243.15         6.32 o
   8   3   6          0.99          0.97         0.09 o
   9   3   6        109.80        105.91         3.65 o
   2   4   6         70.56         66.74         2.69 o
   3   4   6        458.12        419.30        16.73 o
   4   4   6        207.27        200.74         7.93 o
   5   4   6         75.02         74.22         2.98 o
   6   4   6        130.11        125.60         3.29 o
   7   4   6         11.81         11.67         0.37 o
   8   4   6         51.42         57.14         2.77 o
   3   5   6        286.81        278.56        10.99 o
   4   5   6        108.94        101.63         4.06 o
   5   5   6          1.97          1.64         0.19 o
   6   5   6         17.45         16.26         0.73 o
   7   5   6         49.31         49.76         1.79 o
   4   6   6         12.16         10.44         0.54 o
   5   6   6         34.61         33.67         1.39 o
   6   6   6         28.88         30.98         1.27 o
   7   6   6          8.68          9.49         0.41 o
   5   7   6         40.32         40.51         1.65 o
  -3  -8   7         27.67         26.48         0.56 o
  -2  -8   7         21.33         24.53         0.77 o
  -1  -8   7          2.34          2.00         0.11 o
   0  -8   7          0.66          1.01         0.08 o
   1  -8   7          9.76          9.19         0.30 o
   2  -8   7         56.94         59.18         2.06 o
  -6  -7   7         12.78         11.51         0.44 o
  -5  -7   7         14.27         15.46         0.30 o
  -4  -7   7         67.28         69.73         1.89 o
  -3  -7   7         18.19         24.52         0.53 o
  -2  -7   7         18.44         14.59         0.32 o
  -1  -7   7        114.38        110.63         2.07 o
   0  -7   7         11.88         12.91         0.30 o
   1  -7   7         20.95         23.53         0.40 o
   2  -7   7         10.96         10.18         0.21 o
   3  -7   7         18.22         18.96         0.58 o
   4  -7   7         99.95        104.26         2.98 o
  -7  -6   7         35.28         35.51         0.75 o
  -6  -6   7         10.00         11.21         0.23 o
  -5  -6   7          3.06          3.00         0.11 o
  -4  -6   7         62.38         59.99         0.97 o
  -3  -6   7        282.88        300.47         4.85 o
  -2  -6   7          6.14          7.94         0.20 o
  -1  -6   7         32.16         29.55         0.61 o
   0  -6   7          0.67          1.05         0.09 o
   1  -6   7         94.84         93.36         1.64 o
   2  -6   7         23.95         26.05         0.44 o
   3  -6   7         22.85         22.77         0.38 o
   4  -6   7         24.56         26.52         0.53 o
   5  -6   7         60.95         58.00         1.78 o
   6  -6   7         78.45         78.80         4.70 o
  -8  -5   7         76.39         82.13         1.84 o
  -7  -5   7         39.34         38.24         0.69 o
  -6  -5   7        144.18        151.09         2.41 o
  -5  -5   7         39.92         38.38         0.71 o
  -4  -5   7        188.81        178.72         2.89 o
  -3  -5   7         26.19         27.35         0.50 o
  -2  -5   7        257.96        245.81         4.13 o
  -1  -5   7        409.07        408.61         7.41 o
   0  -5   7        182.24        183.42         3.18 o
   1  -5   7         32.73         28.12         0.48 o
   2  -5   7        214.88        213.65         3.03 o
   3  -5   7        308.31        284.86         4.38 o
   4  -5   7         58.18         65.70         1.50 o
   5  -5   7         80.32         81.98         1.71 o
   6  -5   7         56.73         55.26         1.16 o
   7  -5   7          9.10          8.92         0.38 o
  -9  -4   7         97.62         97.37         2.02 o
  -8  -4   7         93.75         99.52         1.45 o
  -7  -4   7         27.31         28.24         0.44 o
  -6  -4   7         23.33         23.76         0.38 o
  -5  -4   7       1322.93       1303.25        25.64 o
  -4  -4   7         13.91         12.83         0.24 o
  -3  -4   7        517.02        484.56         8.25 o
  -2  -4   7         84.52         81.38         1.39 o
  -1  -4   7          6.28          8.93         0.21 o
   0  -4   7         21.83         19.22         0.38 o
   1  -4   7         70.39         67.89         1.06 o
   2  -4   7        247.57        236.49         3.72 o
   3  -4   7          9.80         10.11         0.21 o
   4  -4   7        165.66        173.30         3.20 o
   5  -4   7        269.52        260.31         6.26 o
   6  -4   7         25.32         26.85         0.60 o
   7  -4   7          3.13          3.23         0.17 o
   8  -4   7         64.56         59.57         2.12 o
  -9  -3   7         79.47         78.38         1.28 o
  -8  -3   7        261.73        261.35         4.77 o
  -7  -3   7         55.88         60.95         1.13 o
  -6  -3   7        326.54        323.56         6.57 o
  -5  -3   7        498.90        492.36         9.60 o
  -4  -3   7        168.83        167.17         2.64 o
  -3  -3   7         86.06         84.40         1.24 o
  -2  -3   7        141.56        147.12         1.99 o
  -1  -3   7         94.61         93.31         1.56 o
   0  -3   7        158.86        154.26         2.23 o
   1  -3   7        173.86        178.50         2.54 o
   2  -3   7        341.45        336.78         5.32 o
   3  -3   7        556.74        569.23         9.88 o
   4  -3   7        262.24        250.25         4.82 o
   5  -3   7         60.15         64.39         1.29 o
   6  -3   7         80.15         83.45         1.74 o
   7  -3   7          5.16          4.97         0.22 o
   8  -3   7          0.03          0.06         0.09 o
 -10  -2   7         12.82         12.64         0.36 o
  -9  -2   7        130.45        133.43         2.51 o
  -8  -2   7         49.39         52.83         1.03 o
  -7  -2   7        250.13        249.79         6.13 o
  -6  -2   7        312.01        296.68         6.07 o
  -5  -2   7         72.67         67.94         1.26 o
  -4  -2   7         15.69         14.75         0.29 o
  -3  -2   7        316.12        318.26         4.99 o
  -2  -2   7         49.62         57.12         0.80 o
  -1  -2   7        228.41        234.08         3.16 o
   0  -2   7        212.29        218.52         2.83 o
   1  -2   7         39.56         39.68         0.65 o
   2  -2   7        125.22        130.10         1.86 o
   3  -2   7         81.11         88.18         1.37 o
   4  -2   7          5.40          5.35         0.14 o
   5  -2   7         42.29         41.81         0.70 o
   6  -2   7        402.37        411.33         9.73 o
   7  -2   7        214.29        225.73         5.73 o
   8  -2   7         41.15         44.10         1.16 o
   9  -2   7         31.59         33.45         1.27 o
 -10  -1   7         76.68         80.43         1.53 o
  -9  -1   7        140.71        147.29         3.31 o
  -8  -1   7        154.08        157.95         3.45 o
  -7  -1   7          9.64         11.14         0.59 o
  -6  -1   7         33.64         32.53         1.53 o
  -5  -1   7          3.62          4.14         0.14 o
  -4  -1   7        300.21        275.24         4.31 o
  -3  -1   7        144.47        147.52         2.32 o
  -2  -1   7        139.85        138.19         1.97 o
  -1  -1   7       1227.93       1263.93        18.26 o
   0  -1   7         39.44         36.34         0.50 o
   1  -1   7         50.40         44.76         0.61 o
   2  -1   7         47.07         49.70         0.66 o
   3  -1   7         70.99         65.44         0.92 o
   4  -1   7        176.22        180.31         3.12 o
   5  -1   7         89.38         92.53         1.94 o
   6  -1   7          8.91          7.73         0.21 o
   7  -1   7         83.42         87.99         1.89 o
   8  -1   7         40.77         42.26         1.05 o
   9  -1   7         13.09         12.56         0.54 o
 -10   0   7          3.98          3.92         0.15 o
  -9   0   7         38.53         38.76         1.13 o
  -8   0   7        178.61        180.39         7.14 o
  -7   0   7         89.33         95.27         3.83 o
  -6   0   7        102.10         94.75         3.80 o
  -5   0   7          0.00          0.33         0.09 o
  -4   0   7        144.62        148.21         2.65 o
  -3   0   7         83.57         96.07         1.69 o
  -2   0   7         16.97         16.21         0.54 o
  -1   0   7          7.69          6.70         0.27 o
   0   0   7        245.76        250.04         3.80 o
   1   0   7        353.86        358.86         4.96 o
   2   0   7        167.51        161.19         2.23 o
   3   0   7         43.44         51.03         0.73 o
   4   0   7          7.97          7.53         0.16 o
   5   0   7         63.93         69.40         1.26 o
   6   0   7       1063.55       1132.45        20.37 o
   7   0   7         56.37         59.13         2.30 o
   8   0   7         63.27         64.06         1.59 o
   9   0   7          7.76          7.24         0.22 o
 -10   1   7         75.76         75.93         2.14 o
  -9   1   7        139.16        141.56         5.61 o
  -8   1   7        153.57        156.18         6.21 o
  -7   1   7          9.86         11.73         0.60 o
  -6   1   7         33.36         32.97         1.39 o
  -5   1   7          3.58          4.59         0.38 o
  -4   1   7        299.49        260.80        10.30 o
  -3   1   7        143.99        143.96         2.95 o
  -2   1   7        140.87        138.21         2.82 o
  -1   1   7       1222.93       1229.48        23.08 o
   0   1   7         39.46         36.82         0.60 o
   1   1   7         51.44         46.21         0.87 o
   2   1   7         48.33         49.57         0.79 o
   3   1   7         71.58         66.11         0.96 o
   4   1   7        177.05        179.89         2.52 o
   5   1   7         88.74         90.87         2.12 o
   6   1   7          9.25          8.09         0.21 o
   7   1   7         82.98         87.69         1.59 o
   8   1   7         39.68         40.11         1.01 o
   9   1   7         12.55         11.64         0.31 o
  -9   2   7        130.06        126.23         5.01 o
  -8   2   7         49.66         48.87         2.03 o
  -7   2   7        248.86        237.74         9.40 o
  -6   2   7        309.47        290.99        11.47 o
  -5   2   7         75.12         64.94         2.63 o
  -4   2   7         16.38         14.77         0.70 o
  -3   2   7        315.51        304.96        11.99 o
  -2   2   7         48.03         53.13         1.43 o
  -1   2   7        227.08        234.14         5.83 o
   0   2   7        210.47        206.66         3.80 o
   1   2   7         39.12         38.40         0.79 o
   2   2   7        126.07        126.32         2.08 o
   3   2   7         80.17         82.04         1.37 o
   4   2   7          5.21          5.27         0.16 o
   5   2   7         42.96         41.06         0.76 o
   6   2   7        398.20        421.31        10.30 o
   7   2   7        212.46        223.03         4.02 o
   8   2   7         42.30         45.06         1.96 o
  -2   3   7        140.36        135.33         5.39 o
  -1   3   7         95.19         85.31         3.42 o
   0   3   7        156.66        145.08         5.74 o
   1   3   7        171.14        167.95         6.63 o
   2   3   7        344.02        316.09         7.08 o
   3   3   7        554.20        528.70        14.28 o
   4   3   7        262.85        252.60         6.57 o
   5   3   7         59.80         64.83         1.71 o
   6   3   7         80.42         84.16         3.34 o
   7   3   7          5.53          5.61         0.19 o
   8   3   7          0.03          0.20         0.06 o
   0   4   7         21.99         18.25         0.82 o
   1   4   7         69.62         62.94         2.53 o
   2   4   7        246.82        239.90         9.46 o
   3   4   7          9.24         11.80         0.60 o
   4   4   7        163.79        168.49         4.47 o
   5   4   7        269.19        256.22         6.68 o
   6   4   7         25.33         27.56         0.76 o
   7   4   7          2.96          3.31         0.17 o
   8   4   7         64.85         64.10         2.22 o
   1   5   7         32.54         26.64         1.14 o
   2   5   7        213.87        211.17         8.35 o
   3   5   7        308.51        304.25        12.05 o
   4   5   7         59.31         70.37         2.82 o
   5   5   7         81.44         88.77         3.55 o
   6   5   7         56.73         56.70         1.66 o
   7   5   7          9.59          9.90         0.32 o
   2   6   7         23.76         24.33         1.08 o
   3   6   7         22.50         23.89         1.01 o
   4   6   7         25.25         29.39         1.23 o
   5   6   7         60.83         62.85         2.50 o
   6   6   7         79.85         84.01         3.33 o
   3   7   7         17.73         18.00         0.79 o
   4   7   7        100.02        106.64         4.21 o
  -4  -7   8         11.91         15.06         0.35 o
  -3  -7   8          4.01          5.15         0.14 o
  -2  -7   8         26.55         28.42         0.54 o
  -1  -7   8          1.09          2.17         0.10 o
   0  -7   8         81.22         70.81         1.33 o
   1  -7   8        101.66        100.54         1.99 o
   2  -7   8         18.66         16.62         0.73 o
   3  -7   8         28.12         28.94         2.17 o
  -6  -6   8          4.17          5.08         0.12 o
  -5  -6   8         22.46         24.02         0.44 o
  -4  -6   8         15.15         17.21         0.32 o
  -3  -6   8         69.30         73.07         1.38 o
  -2  -6   8        110.71        121.96         2.41 o
  -1  -6   8         13.77         12.61         0.31 o
   0  -6   8          9.71          6.71         0.21 o
   1  -6   8         59.85         54.38         0.89 o
   2  -6   8         39.49         36.62         0.76 o
   3  -6   8         40.97         37.18         0.96 o
   4  -6   8         19.28         15.53         0.52 o
  -7  -5   8         11.92         11.53         0.30 o
  -6  -5   8         14.71         17.60         0.31 o
  -5  -5   8         60.37         60.07         1.02 o
  -4  -5   8        136.44        136.65         3.22 o
  -3  -5   8          6.02          6.55         0.17 o
  -2  -5   8         46.24         40.82         0.86 o
  -1  -5   8        318.93        315.84         6.24 o
   0  -5   8         31.87         28.30         0.54 o
   1  -5   8         37.58         35.64         0.66 o
   2  -5   8        112.15        110.21         2.11 o
   3  -5   8         48.21         43.20         0.99 o
   4  -5   8        106.75        112.38         2.72 o
   5  -5   8          2.84          3.57         0.18 o
   6  -5   8         11.02         10.41         0.46 o
  -8  -4   8         23.29         24.60         0.53 o
  -7  -4   8         16.56         15.26         0.27 o
  -6  -4   8         29.37         28.42         0.48 o
  -5  -4   8         68.06         69.90         1.18 o
  -4  -4   8        175.34        186.39         3.13 o
  -3  -4   8        188.74        177.16         2.99 o
  -2  -4   8         26.80         28.54         0.58 o
  -1  -4   8        255.50        249.95         4.14 o
   0  -4   8         93.49         89.04         1.94 o
   1  -4   8        179.47        182.19         3.46 o
   2  -4   8        602.20        611.63        11.69 o
   3  -4   8         14.44         14.78         0.34 o
   4  -4   8        140.60        133.95         2.94 o
   5  -4   8        177.88        166.01         4.96 o
   6  -4   8         14.02         14.05         0.41 o
   7  -4   8        194.70        184.67         4.67 o
  -9  -3   8         22.98         21.50         0.46 o
  -8  -3   8          7.61          8.71         0.22 o
  -7  -3   8          8.84          8.40         0.21 o
  -6  -3   8         33.20         36.12         0.69 o
  -5  -3   8         15.16         15.26         0.38 o
  -4  -3   8        178.37        179.77         3.20 o
  -3  -3   8         28.62         26.72         0.47 o
  -2  -3   8        166.49        159.46         2.65 o
  -1  -3   8       1144.42       1178.81        19.51 o
   0  -3   8         71.05         75.25         1.42 o
   1  -3   8         20.32         19.08         0.34 o
   2  -3   8         59.81         55.79         1.03 o
   3  -3   8          5.72          5.81         0.23 o
   4  -3   8         56.56         61.76         1.40 o
   5  -3   8         12.38         11.78         0.33 o
   6  -3   8          1.19          1.49         0.13 o
   7  -3   8         36.66         33.68         0.89 o
  -9  -2   8         33.74         32.64         0.72 o
  -8  -2   8         30.91         32.35         0.73 o
  -7  -2   8         15.90         14.42         0.39 o
  -6  -2   8         16.09         17.77         0.37 o
  -5  -2   8        133.37        133.18         2.15 o
  -4  -2   8        581.08        564.73        10.05 o
  -3  -2   8         30.41         28.46         0.73 o
  -2  -2   8        449.10        446.10         6.93 o
  -1  -2   8        320.45        305.11         5.18 o
   0  -2   8          6.04          7.45         0.20 o
   1  -2   8        411.22        420.15         6.57 o
   2  -2   8        230.86        217.86         3.38 o
   3  -2   8        166.47        166.54         2.84 o
   4  -2   8         11.69         11.73         0.26 o
   5  -2   8         13.97         12.80         0.28 o
   6  -2   8         28.97         28.20         0.85 o
   7  -2   8         37.49         40.14         1.99 o
   8  -2   8         73.34         75.35         2.79 o
  -9  -1   8         63.47         63.72         1.22 o
  -8  -1   8         56.69         57.48         1.12 o
  -7  -1   8        125.12        124.62         3.25 o
  -6  -1   8        159.18        159.74         4.14 o
  -5  -1   8        632.35        614.64        12.92 o
  -4  -1   8         60.38         62.28         1.17 o
  -3  -1   8         27.91         30.13         0.52 o
  -2  -1   8        928.79        905.35        12.75 o
  -1  -1   8         10.85         14.02         0.24 o
   0  -1   8        339.54        339.35         4.73 o
   1  -1   8        205.53        202.80         2.62 o
   2  -1   8        103.13        105.26         1.51 o
   3  -1   8         79.28         84.06         1.46 o
   4  -1   8         56.39         53.45         0.99 o
   5  -1   8         28.40         27.93         0.58 o
   6  -1   8         29.42         30.92         0.60 o
   7  -1   8         50.46         49.15         1.92 o
   8  -1   8         41.15         42.41         1.58 o
  -9   0   8         75.68         73.36         2.58 o
  -8   0   8        145.15        143.59         5.68 o
  -7   0   8        101.92         99.49         2.63 o
  -6   0   8        611.42        580.40        16.16 o
  -5   0   8        149.25        137.20         2.94 o
  -4   0   8        282.98        267.93         4.18 o
  -3   0   8         77.92         79.22         1.70 o
  -2   0   8         61.10         57.61         1.03 o
  -1   0   8         64.71         70.99         1.11 o
   0   0   8          0.10          0.46         0.07 o
   1   0   8         69.52         66.97         0.96 o
   2   0   8          6.29          5.82         0.13 o
   3   0   8       1135.58       1163.31        19.81 o
   4   0   8          0.12          0.27         0.09 o
   5   0   8         28.62         27.54         0.57 o
   6   0   8          1.83          1.94         0.14 o
   7   0   8         24.35         24.97         0.90 o
   8   0   8        201.88        207.41         6.99 o
  -9   1   8         63.97         65.32         2.63 o
  -8   1   8         56.06         56.95         2.31 o
  -7   1   8        123.25        129.10         5.13 o
  -6   1   8        160.27        158.95         6.31 o
  -5   1   8        629.97        623.39        17.05 o
  -4   1   8         61.46         60.37         2.75 o
  -3   1   8         26.91         27.88         0.64 o
  -2   1   8        925.22        868.10        14.88 o
  -1   1   8         10.78         13.04         0.25 o
   0   1   8        341.45        335.31         5.08 o
   1   1   8        207.81        200.29         3.04 o
   2   1   8        103.38        104.00         1.48 o
   3   1   8         79.56         81.20         2.15 o
   4   1   8         56.92         54.56         1.02 o
   5   1   8         28.07         27.44         0.53 o
   6   1   8         28.91         31.05         0.59 o
   7   1   8         50.78         49.62         1.07 o
   8   1   8         40.25         39.78         1.33 o
  -9   2   8         33.23         32.63         1.33 o
  -8   2   8         31.85         34.62         1.42 o
  -7   2   8         16.51         16.42         0.76 o
  -6   2   8         16.43         18.19         0.82 o
  -5   2   8        132.67        134.44         5.36 o
  -4   2   8        578.28        535.75        21.33 o
  -3   2   8         30.68         27.59         1.17 o
  -2   2   8        451.56        428.22        11.18 o
  -1   2   8        323.34        294.01         5.91 o
   0   2   8          6.31          7.49         0.25 o
   1   2   8        410.19        406.00         7.48 o
   2   2   8        230.65        219.07         5.48 o
   3   2   8        164.57        173.28         4.13 o
   4   2   8         12.11         12.39         0.35 o
   5   2   8         13.84         13.14         0.39 o
   6   2   8         28.69         29.25         0.65 o
   7   2   8         38.64         41.93         0.95 o
   8   2   8         73.42         76.59         2.50 o
  -8   3   8          7.38          8.16         0.44 o
  -7   3   8          8.14          7.46         0.44 o
  -6   3   8         33.36         34.65         1.46 o
  -5   3   8         15.42         14.42         0.70 o
  -4   3   8        179.28        170.07         6.76 o
  -3   3   8         28.29         25.75         1.11 o
  -2   3   8        166.43        157.64         6.25 o
  -1   3   8       1141.57       1199.86        47.40 o
   0   3   8         72.79         75.86         2.24 o
   1   3   8         19.64         18.74         0.47 o
   2   3   8         59.67         57.48         1.55 o
   3   3   8          5.55          5.86         0.36 o
   4   3   8         57.22         66.04         1.51 o
   5   3   8         11.66         11.46         0.32 o
   6   3   8          1.19          1.52         0.10 o
   7   3   8         37.77         36.21         1.16 o
  -3   4   8        189.34        169.40         6.73 o
  -2   4   8         26.47         28.09         1.20 o
  -1   4   8        255.35        250.60         9.88 o
   0   4   8         94.48         85.11         3.42 o
   1   4   8        180.08        189.42         7.49 o
   2   4   8        604.27        635.45        25.29 o
   3   4   8         14.23         15.49         0.48 o
   4   4   8        136.87        133.10         5.90 o
   5   4   8        176.43        176.85         3.94 o
   6   4   8         13.92         15.05         0.45 o
   7   4   8        194.18        198.41         5.31 o
  -1   5   8        320.78        316.04        12.46 o
   0   5   8         32.45         27.31         1.17 o
   1   5   8         36.40         34.93         1.46 o
   2   5   8        112.43        111.91         4.47 o
   3   5   8         48.68         48.01         1.96 o
   4   5   8        106.56        121.82         4.82 o
   5   5   8          3.03          4.26         0.16 o
   6   5   8         10.89         10.80         0.77 o
   0   6   8          9.31          5.69         0.35 o
   1   6   8         59.59         55.15         2.25 o
   2   6   8         39.78         38.96         1.61 o
   3   6   8         40.35         39.94         1.65 o
   4   6   8         18.91         17.20         0.62 o
   5   6   8         11.36          9.64         0.31 o
   1   7   8        100.97         99.94         3.96 o
   2   7   8         18.42         17.02         0.73 o
   3   7   8         28.18         30.16         1.23 o
  -2  -7   9          9.01          8.14         0.21 o
  -1  -7   9         22.16         22.18         0.89 o
   0  -7   9          3.54          3.14         0.14 o
  -5  -6   9        163.33        177.66         3.63 o
  -4  -6   9        108.82        113.23         1.86 o
  -3  -6   9         51.22         50.16         0.96 o
  -2  -6   9         68.35         71.30         1.60 o
  -1  -6   9        172.45        183.04         3.59 o
   0  -6   9          4.41          4.70         0.15 o
   1  -6   9         75.54         72.50         1.69 o
   2  -6   9         34.98         36.74         1.34 o
   3  -6   9         71.52         74.81         2.98 o
  -6  -5   9         30.76         31.73         0.52 o
  -5  -5   9          2.14          3.08         0.10 o
  -4  -5   9         74.90         82.25         1.52 o
  -3  -5   9         24.58         22.59         0.49 o
  -2  -5   9        130.78        135.02         2.67 o
  -1  -5   9         59.19         63.45         1.28 o
   0  -5   9         10.44         10.43         0.27 o
   1  -5   9         73.81         80.45         1.84 o
   2  -5   9         23.82         20.99         0.53 o
   3  -5   9          8.15          9.28         0.34 o
   4  -5   9         29.13         25.06         1.47 o
   5  -5   9        176.49        165.41         6.03 o
  -7  -4   9         24.30         24.58         0.54 o
  -6  -4   9          7.56          9.08         0.21 o
  -5  -4   9         23.16         25.65         0.50 o
  -4  -4   9        135.62        148.83         2.49 o
  -3  -4   9        192.03        196.33         3.30 o
  -2  -4   9         39.31         42.93         0.83 o
  -1  -4   9         53.52         55.67         1.11 o
   0  -4   9        106.09        107.23         2.42 o
   1  -4   9         59.27         56.78         1.32 o
   2  -4   9         19.81         20.19         0.52 o
   3  -4   9         12.80         15.70         0.41 o
   4  -4   9          9.20         11.39         0.31 o
   5  -4   9          4.56          4.14         0.21 o
   6  -4   9         64.00         60.86         1.57 o
  -8  -3   9          7.01          6.96         0.16 o
  -7  -3   9        198.89        203.15         3.63 o
  -6  -3   9        199.99        212.04         3.79 o
  -5  -3   9         76.87         86.96         1.41 o
  -4  -3   9         72.86         76.50         1.37 o
  -3  -3   9         93.28         85.23         1.60 o
  -2  -3   9        283.63        298.60         5.54 o
  -1  -3   9         51.09         49.88         0.96 o
   0  -3   9         16.55         20.41         0.43 o
   1  -3   9        164.54        169.18         3.80 o
   2  -3   9        119.34        114.25         2.18 o
   3  -3   9        153.17        154.40         3.40 o
   4  -3   9        267.76        271.12         6.93 o
   5  -3   9        123.22        115.35         2.53 o
   6  -3   9         62.37         63.78         1.64 o
  -8  -2   9         18.20         18.81         0.54 o
  -7  -2   9          4.13          4.23         0.15 o
  -6  -2   9          1.24          0.88         0.12 o
  -5  -2   9         16.83         16.15         0.34 o
  -4  -2   9        275.11        277.11         4.92 o
  -3  -2   9         51.22         52.33         0.96 o
  -2  -2   9        381.10        382.15         9.40 o
  -1  -2   9        146.08        154.08         2.85 o
   0  -2   9        118.64        117.95         2.19 o
   1  -2   9        673.26        670.75        13.15 o
   2  -2   9         63.24         58.80         0.99 o
   3  -2   9        165.24        164.26         2.99 o
   4  -2   9        110.27        108.07         2.39 o
   5  -2   9        169.36        172.37         3.77 o
   6  -2   9         42.32         41.38         1.21 o
   7  -2   9         42.38         41.59         1.55 o
  -9  -1   9         25.82         26.40         0.59 o
  -8  -1   9         12.68         13.99         0.35 o
  -7  -1   9        115.47        114.12         2.75 o
  -6  -1   9        140.11        143.79         2.58 o
  -5  -1   9         18.94         16.39         0.31 o
  -4  -1   9        233.16        229.02         4.06 o
  -3  -1   9        560.56        564.65        13.05 o
  -2  -1   9         54.25         53.89         1.01 o
  -1  -1   9         70.72         67.50         1.07 o
   0  -1   9        304.02        301.00         4.57 o
   1  -1   9         64.62         63.36         1.01 o
   2  -1   9         12.50         12.00         0.24 o
   3  -1   9        122.75        122.09         2.24 o
   4  -1   9         42.33         42.23         0.80 o
   5  -1   9         35.76         37.59         0.71 o
   6  -1   9         57.69         55.74         1.03 o
   7  -1   9          7.74          7.65         0.38 o
  -9   0   9          5.56          6.17         0.32 o
  -8   0   9          2.94          3.06         0.14 o
  -7   0   9          3.53          2.83         0.17 o
  -6   0   9         75.04         68.74         2.75 o
  -5   0   9         86.65         95.67         2.07 o
  -4   0   9          0.55          0.79         0.15 o
  -3   0   9         44.21         41.10         0.77 o
  -2   0   9         21.33         19.21         0.36 o
  -1   0   9          6.86          4.60         0.15 o
   0   0   9        978.42        955.29        15.13 o
   1   0   9         40.15         37.52         0.82 o
   2   0   9         12.40         14.38         0.28 o
   3   0   9          0.05          0.04         0.07 o
   4   0   9          8.44         12.04         0.32 o
   5   0   9         14.00         14.54         0.36 o
   6   0   9          6.53          7.81         0.22 o
   7   0   9         44.98         40.00         1.10 o
  -9   1   9         26.06         25.38         0.72 o
  -8   1   9         13.10         14.87         0.66 o
  -7   1   9        113.33        122.85         4.88 o
  -6   1   9        140.88        142.74         4.03 o
  -5   1   9         18.31         15.48         0.39 o
  -4   1   9        235.91        230.37         4.92 o
  -3   1   9        559.50        543.24        14.23 o
  -2   1   9         54.33         53.74         1.13 o
  -1   1   9         71.17         64.90         1.13 o
   0   1   9        304.88        294.59         5.00 o
   1   1   9         64.70         63.88         1.10 o
   2   1   9         11.68         11.36         0.40 o
   3   1   9        123.91        132.98         2.76 o
   4   1   9         42.77         45.43         0.98 o
   5   1   9         35.69         36.74         0.69 o
   6   1   9         57.01         57.66         1.78 o
   7   1   9          7.80          7.88         0.37 o
  -8   2   9         18.89         20.22         0.85 o
  -7   2   9          4.40          4.65         0.35 o
  -6   2   9          1.36          0.70         0.19 o
  -5   2   9         16.50         15.75         0.50 o
  -4   2   9        273.85        260.48         6.78 o
  -3   2   9         50.80         50.94         1.38 o
  -2   2   9        381.04        376.91         9.87 o
  -1   2   9        146.28        151.12         4.28 o
   0   2   9        117.20        113.07         2.11 o
   1   2   9        673.81        665.21        12.34 o
   2   2   9         62.83         60.41         1.19 o
   3   2   9        165.51        167.53         3.67 o
   4   2   9        110.50        111.75         2.33 o
   5   2   9        168.12        176.61         4.56 o
   6   2   9         42.21         44.06         0.93 o
   7   2   9         42.06         40.20         1.77 o
  -8   3   9          6.46          6.80         0.35 o
  -7   3   9        198.53        193.85         7.65 o
  -6   3   9        200.46        212.56         8.38 o
  -5   3   9         75.45         82.30         3.29 o
  -4   3   9         73.98         76.50         3.07 o
  -3   3   9         91.03         85.04         3.42 o
  -2   3   9        281.77        297.15        11.88 o
  -1   3   9         50.32         47.28         1.28 o
   0   3   9         16.38         19.91         0.50 o
   1   3   9        164.61        168.76         3.76 o
   2   3   9        119.77        120.28         2.70 o
   3   3   9        153.03        158.38         3.52 o
   4   3   9        270.23        279.55         8.22 o
   5   3   9        122.81        120.28         3.34 o
   6   3   9         61.59         63.30         1.66 o
  -7   4   9         23.27         21.64         0.92 o
  -6   4   9          7.95          9.20         0.47 o
  -5   4   9         23.61         25.31         1.08 o
  -4   4   9        137.33        145.68         5.80 o
  -3   4   9        191.10        195.33         7.71 o
  -2   4   9         38.90         41.99         1.74 o
  -1   4   9         53.29         54.03         2.18 o
   0   4   9        105.20        107.77         4.31 o
   1   4   9         59.08         58.19         1.32 o
   2   4   9         19.82         20.68         0.52 o
   3   4   9         12.25         16.02         0.40 o
   4   4   9          9.26         12.21         0.31 o
   5   4   9          4.73          4.54         0.20 o
   6   4   9         63.60         62.95         1.70 o
  -6   5   9         30.59         28.13         1.17 o
  -5   5   9          2.13          3.10         0.25 o
  -4   5   9         72.95         75.05         3.01 o
  -3   5   9         25.00         22.84         0.98 o
  -2   5   9        130.21        131.15         5.20 o
  -1   5   9         59.49         61.67         2.50 o
   0   5   9         10.28         10.98         0.54 o
   1   5   9         73.97         82.42         3.29 o
   2   5   9         23.91         22.85         0.76 o
   3   5   9          8.14          9.89         0.28 o
   4   5   9         28.55         28.04         0.65 o
   5   5   9        174.75        173.05         5.94 o
  -3   6   9         51.81         49.00         1.99 o
  -2   6   9         68.38         68.36         2.75 o
  -1   6   9        172.30        175.88         6.95 o
   0   6   9          4.29          4.74         0.28 o
   1   6   9         75.59         76.58         3.07 o
   2   6   9         34.61         39.68         1.61 o
   3   6   9         71.13         71.98         3.80 o
   0   7   9          3.22          2.72         0.22 o
  -3  -6  10         75.59         80.06         2.31 o
  -2  -6  10         69.61         76.05         2.08 o
  -1  -6  10          1.33          1.53         0.13 o
   0  -6  10        233.12        245.79         5.61 o
   1  -6  10         31.71         36.75         1.50 o
  -5  -5  10          4.71          4.94         0.19 o
  -4  -5  10         66.15         61.51         1.66 o
  -3  -5  10          0.34          0.39         0.08 o
  -2  -5  10         11.66         11.15         0.27 o
  -1  -5  10         24.01         27.21         0.67 o
   0  -5  10        259.26        269.36         6.16 o
   1  -5  10         94.31         93.88         2.18 o
   2  -5  10        103.26         97.83         2.20 o
   3  -5  10         19.05         18.82         0.58 o
  -6  -4  10         39.36         38.27         1.07 o
  -5  -4  10         34.88         38.27         0.91 o
  -4  -4  10         10.18          8.75         0.21 o
  -3  -4  10         71.13         62.65         1.07 o
  -2  -4  10        285.82        297.99         7.43 o
  -1  -4  10         79.22         82.66         2.37 o
   0  -4  10         27.61         30.53         0.74 o
   1  -4  10          0.35          1.03         0.13 o
   2  -4  10         31.60         31.34         0.75 o
   3  -4  10         51.81         52.40         1.50 o
   4  -4  10        169.78        160.73         5.87 o
   5  -4  10         23.07         20.63         0.79 o
  -7  -3  10        133.94        138.45         2.89 o
  -6  -3  10         28.38         29.44         0.65 o
  -5  -3  10         61.84         62.59         1.31 o
  -4  -3  10          1.34          2.08         0.13 o
  -3  -3  10         71.97         76.03         1.73 o
  -2  -3  10         21.01         19.00         0.63 o
  -1  -3  10          5.62          6.39         0.20 o
   0  -3  10         52.32         56.22         1.30 o
   1  -3  10         93.23         93.35         2.13 o
   2  -3  10         46.92         48.49         1.13 o
   3  -3  10         63.54         61.30         1.76 o
   4  -3  10         22.66         21.29         0.65 o
   5  -3  10          8.76          9.07         0.47 o
  -7  -2  10          3.30          3.09         0.11 o
  -6  -2  10         17.23         16.23         0.36 o
  -5  -2  10         45.86         41.78         0.77 o
  -4  -2  10         10.55         11.04         0.24 o
  -3  -2  10         71.55         75.16         1.34 o
  -2  -2  10        143.98        141.53         3.66 o
  -1  -2  10         12.80         14.10         0.32 o
   0  -2  10        450.11        454.75         8.44 o
   1  -2  10         77.35         74.87         1.40 o
   2  -2  10         75.06         73.31         1.37 o
   3  -2  10        330.12        326.21         9.16 o
   4  -2  10        101.33        103.71         2.93 o
   5  -2  10          8.61          8.84         0.33 o
   6  -2  10         84.81         76.45         2.82 o
  -8  -1  10         35.31         36.39         0.94 o
  -7  -1  10         37.89         38.92         1.02 o
  -6  -1  10        146.88        147.90         3.46 o
  -5  -1  10        135.63        136.92         2.42 o
  -4  -1  10        197.02        189.35         3.35 o
  -3  -1  10        117.45        113.61         2.82 o
  -2  -1  10         33.47         33.36         0.64 o
  -1  -1  10        232.35        229.92         3.73 o
   0  -1  10        266.06        261.85         4.86 o
   1  -1  10        132.86        128.09         2.37 o
   2  -1  10         20.79         20.28         0.46 o
   3  -1  10        132.52        137.40         2.92 o
   4  -1  10         32.56         34.80         0.76 o
   5  -1  10        198.12        198.01         5.52 o
   6  -1  10        186.03        172.25         6.56 o
  -8   0  10         22.65         23.99         0.65 o
  -7   0  10          1.62          1.44         0.16 o
  -6   0  10         57.15         52.03         1.42 o
  -5   0  10          2.18          1.92         0.13 o
  -4   0  10         61.82         58.56         1.22 o
  -3   0  10        396.70        388.99         7.85 o
  -2   0  10         72.74         74.67         1.52 o
  -1   0  10        509.37        520.66         9.46 o
   0   0  10        117.11        122.61         2.24 o
   1   0  10        111.77        112.56         2.05 o
   2   0  10        500.77        484.80         8.84 o
   3   0  10         71.17         70.30         2.25 o
   4   0  10        127.85        129.99         3.33 o
   5   0  10         45.67         40.58         0.94 o
   6   0  10         35.25         33.90         0.89 o
  -8   1  10         35.38         34.85         1.36 o
  -7   1  10         37.80         38.98         0.86 o
  -6   1  10        144.96        149.37         5.90 o
  -5   1  10        134.79        134.17         2.87 o
  -4   1  10        198.94        193.62         4.19 o
  -3   1  10        118.15        113.14         2.04 o
  -2   1  10         33.48         32.39         0.70 o
  -1   1  10        232.84        235.59         4.74 o
   0   1  10        265.65        270.77         4.94 o
   1   1  10        133.43        126.81         2.32 o
   2   1  10         21.10         21.15         0.64 o
   3   1  10        132.32        143.51         2.98 o
   4   1  10         33.18         35.36         1.11 o
   5   1  10        198.48        200.09         8.19 o
   6   1  10        185.43        185.50         6.84 o
  -7   2  10          3.50          3.64         0.25 o
  -6   2  10         17.56         17.20         0.51 o
  -5   2  10         45.34         40.21         0.90 o
  -4   2  10         10.28         10.97         0.30 o
  -3   2  10         70.48         75.51         1.99 o
  -2   2  10        144.24        138.16         3.60 o
  -1   2  10         12.54         12.70         0.77 o
   0   2  10        450.66        443.01         8.15 o
   1   2  10         78.57         75.45         1.39 o
   2   2  10         74.82         72.49         1.83 o
   3   2  10        331.02        336.91         7.05 o
   4   2  10         99.51        106.47         2.22 o
   5   2  10          8.61          9.23         0.30 o
   6   2  10         85.16         84.33         2.33 o
  -7   3  10        135.01        139.78         5.52 o
  -6   3  10         28.30         29.71         1.23 o
  -5   3  10         60.90         64.60         2.26 o
  -4   3  10          1.36          2.09         0.28 o
  -3   3  10         72.41         78.36         2.55 o
  -2   3  10         21.15         18.58         0.54 o
  -1   3  10          5.19          5.67         0.25 o
   0   3  10         53.19         56.56         1.50 o
   1   3  10         91.36         90.37         2.03 o
   2   3  10         46.71         51.01         1.41 o
   3   3  10         63.90         63.64         1.35 o
   4   3  10         23.49         22.35         0.56 o
   5   3  10          8.37          9.39         0.23 o
  -6   4  10         39.86         40.39         1.65 o
  -5   4  10         35.01         37.74         1.06 o
  -4   4  10         10.01          9.24         0.47 o
  -3   4  10         70.42         66.08         2.66 o
  -2   4  10        286.52        311.42        12.39 o
  -1   4  10         79.30         81.82         5.99 o
   0   4  10         27.43         30.18         0.82 o
   1   4  10          0.35          1.03         0.11 o
   2   4  10         32.09         32.70         0.76 o
   3   4  10         52.04         56.54         1.56 o
   4   4  10        168.29        168.07         4.51 o
   5   4  10         23.00         22.21         1.01 o
  -5   5  10          5.06          4.74         0.28 o
  -4   5  10         67.09         67.17         2.69 o
  -3   5  10          0.23          0.22         0.16 o
  -2   5  10         11.47         11.77         0.57 o
  -1   5  10         23.75         27.15         1.14 o
   0   5  10        258.39        278.77        11.03 o
   1   5  10         94.81         92.65         3.50 o
   2   5  10        104.01        101.10         3.71 o
   3   5  10         19.13         19.05         0.70 o
  -2   6  10         68.85         73.29         2.91 o
  -1   6  10          1.46          1.39         0.19 o
   0   6  10        230.73        256.58        10.08 o
   1   6  10         30.96         35.25         1.42 o
  -2  -5  11          8.63          8.27         0.28 o
  -1  -5  11         44.47         47.00         1.10 o
   0  -5  11         54.83         53.92         1.61 o
   1  -5  11        102.53         98.27         4.25 o
  -4  -4  11          8.90          8.13         0.38 o
  -3  -4  11          5.59          5.73         0.23 o
  -2  -4  11         26.10         26.01         1.04 o
  -1  -4  11         34.03         38.55         1.53 o
   0  -4  11         38.67         39.64         1.17 o
   1  -4  11          0.43          0.90         0.12 o
   2  -4  11         38.72         38.33         1.11 o
   3  -4  11         14.21         13.18         0.41 o
  -5  -3  11          0.44          0.28         0.06 o
  -4  -3  11        108.18        101.19         4.12 o
  -3  -3  11        132.84        130.33         3.20 o
  -2  -3  11        130.51        126.42         3.09 o
  -1  -3  11         49.78         49.00         1.60 o
   0  -3  11         19.77         19.84         0.62 o
   1  -3  11         22.19         21.26         0.53 o
   2  -3  11         39.28         42.15         1.23 o
   3  -3  11         24.65         24.57         0.73 o
   4  -3  11          1.18          1.22         0.11 o
  -6  -2  11          3.37          3.03         0.14 o
  -5  -2  11         60.03         58.87         1.22 o
  -4  -2  11         21.59         21.33         1.30 o
  -3  -2  11         19.79         20.16         0.57 o
  -2  -2  11        117.32        113.53         3.75 o
  -1  -2  11         35.57         36.91         0.99 o
   0  -2  11          2.51          2.12         0.12 o
   1  -2  11         67.45         66.11         1.51 o
   2  -2  11         13.43         12.49         0.42 o
   3  -2  11        129.45        127.98         4.34 o
   4  -2  11         38.38         36.41         1.06 o
  -6  -1  11         41.39         40.62         1.36 o
  -5  -1  11         32.23         31.04         0.77 o
  -4  -1  11         60.87         59.92         1.22 o
  -3  -1  11         48.00         51.16         1.05 o
  -2  -1  11          6.25          7.88         0.27 o
  -1  -1  11         23.20         24.08         0.95 o
   0  -1  11         10.96          9.81         0.28 o
   1  -1  11         90.37         89.42         1.93 o
   2  -1  11         43.62         43.49         1.07 o
   3  -1  11         17.64         17.79         0.50 o
   4  -1  11         85.92         80.37         2.71 o
   5  -1  11        298.49        278.73        11.94 o
  -7   0  11          5.89          5.03         0.25 o
  -6   0  11         13.48         12.87         0.57 o
  -5   0  11        112.91        108.02         2.17 o
  -4   0  11         55.41         59.71         1.50 o
  -3   0  11        118.30        127.86         2.57 o
  -2   0  11          8.67         10.98         0.27 o
  -1   0  11        134.30        128.23         2.31 o
   0   0  11          3.58          3.96         0.14 o
   1   0  11         93.03        101.70         2.18 o
   2   0  11        317.35        331.49         8.60 o
   3   0  11          0.49          0.79         0.13 o
   4   0  11         39.72         36.26         0.97 o
   5   0  11          2.94          3.89         0.28 o
  -6   1  11         42.76         42.45         1.49 o
  -5   1  11         32.48         29.81         1.17 o
  -4   1  11         59.27         59.19         1.22 o
  -3   1  11         47.93         51.58         1.13 o
  -2   1  11          6.41          7.91         0.23 o
  -1   1  11         23.68         23.18         0.51 o
   0   1  11         11.55         10.33         0.24 o
   1   1  11         89.64         89.29         1.63 o
   2   1  11         43.26         43.09         0.92 o
   3   1  11         18.17         18.74         0.54 o
   4   1  11         86.26         88.03         2.28 o
   5   1  11        300.49        287.79         7.38 o
  -6   2  11          3.23          2.75         0.19 o
  -5   2  11         60.10         61.30         2.15 o
  -4   2  11         21.10         21.35         0.49 o
  -3   2  11         20.01         19.67         0.92 o
  -2   2  11        117.06        116.64         2.98 o
  -1   2  11         35.59         37.05         0.84 o
   0   2  11          2.63          2.26         0.14 o
   1   2  11         68.07         69.88         1.31 o
   2   2  11         14.03         14.97         0.52 o
   3   2  11        129.03        132.61         2.75 o
   4   2  11         37.48         37.66         1.01 o
  -5   3  11          0.43          0.18         0.06 o
  -4   3  11        108.90        106.18         3.52 o
  -3   3  11        132.54        129.70         3.63 o
  -2   3  11        132.74        136.10         3.95 o
  -1   3  11         49.97         48.69         1.47 o
   0   3  11         20.15         21.06         0.84 o
   1   3  11         22.91         22.83         0.61 o
   2   3  11         39.70         44.05         0.94 o
   3   3  11         25.05         25.75         0.56 o
   4   3  11          1.29          1.61         0.19 o
  -4   4  11          9.25          9.24         0.30 o
  -3   4  11          5.58          5.43         0.17 o
  -2   4  11         27.05         27.31         0.62 o
  -1   4  11         34.11         38.75         0.86 o
   0   4  11         38.45         38.82         1.02 o
   1   4  11          0.24          0.35         0.13 o
   2   4  11         38.76         39.59         1.39 o
  -2   5  11          9.01          8.48         0.27 o
  -1   5  11         45.15         47.53         1.30 o
  -2  -3  12         34.42         30.86         1.20 o
  -1  -3  12         11.07         11.22         0.77 o
   0  -3  12         17.30         17.75         0.82 o
   1  -3  12         51.53         53.16         2.34 o
  -4  -2  12         14.38         16.56         0.90 o
  -3  -2  12         27.18         32.34         0.82 o
  -2  -2  12         87.78         90.37         2.23 o
  -1  -2  12         43.55         39.05         2.99 o
   0  -2  12         29.84         29.12         1.01 o
   1  -2  12         53.96         48.28         1.40 o
   2  -2  12         62.07         57.67         2.53 o
  -5  -1  12          6.75          6.61         0.28 o
  -4  -1  12          3.57          4.26         0.21 o
  -3  -1  12         93.95        102.05         2.51 o
  -2  -1  12         39.44         40.26         1.02 o
  -1  -1  12         47.43         48.24         1.21 o
   0  -1  12         21.75         21.23         0.54 o
   1  -1  12         92.49         86.39         1.85 o
   2  -1  12         68.60         63.46         2.79 o
   3  -1  12         18.91         19.55         0.92 o
  -5   0  12        128.04        116.84         3.81 o
  -4   0  12          0.00          0.11         0.08 o
  -3   0  12          8.67          7.07         0.27 o
  -2   0  12        214.40        228.48         5.60 o
  -1   0  12         72.48         74.82         1.87 o
   0   0  12         27.60         28.26         1.17 o
   1   0  12        135.68        123.60         3.66 o
   2   0  12         35.03         35.74         0.94 o
   3   0  12         17.33         15.38         0.73 o
  -4   1  12          3.37          3.79         0.17 o
  -3   1  12         92.60         97.56         2.41 o
  -2   1  12         38.85         39.28         0.81 o
  -1   1  12         48.18         48.01         0.98 o
   0   1  12         22.45         22.13         0.60 o
   1   1  12         94.38         90.71         3.79 o
   2   1  12         67.78         64.71         1.70 o
   3   1  12         18.78         18.92         0.89 o
  -4   2  12         13.94         16.45         0.60 o
  -3   2  12         27.74         33.49         0.88 o
  -2   2  12         85.25         86.55         3.84 o
  -1   2  12         43.63         41.23         0.85 o
   0   2  12         29.81         29.16         0.61 o
   1   2  12         53.88         51.73         1.71 o
   2   2  12         61.78         55.78         1.47 o
  -3   3  12         87.79         84.09         2.15 o
  -2   3  12         34.28         31.08         0.81 o
  -1   3  12         11.52         12.03         0.35 o
   0   3  12         17.27         19.03         0.63 o
   1   3  12         51.37         54.71         1.90 o
                                                
